# Supplementary material for: Combinatorial expression of neurexins and LAR-type phosphotyrosine phosphatase receptors instructs assembly of a cerebellar circuit
Source: Nat Commun. 2023 Aug 17;14:4976. doi: 10.1038/s41467-023-40526-0 (PMC10435579; doi:10.1038/s41467-023-40526-0)
Supplement: Supplementary file 4 — Source Data [file 41467_2023_40526_MOESM4_ESM.xlsx]

## Sheet: Figure 1
Figure 1c
	Nrxn1alpha	Nrxn1 beta	Nrxn1 gamma	Nrxn2alpha	Nrxn2beta	Nrxn3alpha	Nrxn3beta	Ptprs	Ptprd	Ptprf	calbindin	Pcp
	0.512361	0.51212	0.419245	0.658853	2.72116	2.51858	0.404456	3.07344	0.979602	N/A	26.5635	7.03519
	0.696866	0.611398	0.520228	0.55949	4.8616	2.27723	0.401351	1.91811	0.667769	N/A	22.2386	7.52778
	0.454984	0.497334	0.307598	0.603514	4.21888	2.1104	0.406224	1.89202	0.170058	N/A	13.8209	3.59083
	0.711294	0.520598	0.287696	0.515279	2.50898	1.82282	0.41164	2.42664	0.338365	N/A	18.8309	3.77912
Figure 1f
	Nrxns			Ptprs
	0	7		0	17
	1	75		1	104
	2	42		2	35
	3+	15		3+	9
Figure 1g	Localization count				Radius of gyration				Cluster volume				cluster density
	Nrxn	Ptprs	vGAT		Nrxn	Ptprs	vGAT		Nrxn	Ptprs	vGAT		Nrxn	Ptprs	vGAT
	1016	257	3663		228.452	228.5	182.614		0.097737	0.038692	0.14178		9.62e-05	0.000151	3.87e-05
	1322	208	1116		218.82	205.273	175.317		0.087735	0.02525	0.051387		6.64e-05	0.000121	4.6e-05
	305	452	4089		203.175	198.935	211.762		0.034844	0.045747	0.129275		0.000114	0.000101	3.16e-05
	201	279	1365		177.337	195.924	365.534		0.025651	0.02829	0.086155		0.000128	0.000101	6.31e-05
	121	69	4476		145.252	150.04	476.537		0.01347	0.007835	0.426843		0.000111	0.000114	9.54e-05
	217	193	3446		153.604	150.231	496.685		0.020981	0.019068	0.474223		9.67e-05	9.88e-05	0.000138
	68	136	2157		123.971	195.738	319.723		0.006637	0.023919	0.131724		9.76e-05	0.000176	6.11e-05
	376	212	614		182.693	215.191	340.036		0.038973	0.037732	0.14394		0.000104	0.000178	0.000234
	56	92	73		111.212	171.081	140.756		0.005027	0.01152	0.011746		8.98e-05	0.000125	0.000161
	20	288	1231		76.1151	220.824	287.849		0.001113	0.043622	0.171555		5.57e-05	0.000151	0.000139
	28	191	1822		82.5879	135.881	287.614		0.001529	0.015101	0.231137		5.46e-05	7.91e-05	0.000127
	1428	266	3291		282.544	213.474	228.709		0.15651	0.044677	0.23904		0.00011	0.000168	7.26e-05
	503	201	2790		297.933	256.044	608.27		0.063813	0.04172	0.338922		0.000127	0.000208	0.000121
	73	71	1997		124.36	138.599	477.597		0.008264	0.010961	0.281578		0.000113	0.000154	0.000141
	53	23	3846		113.263	91.3085	376.513		0.004417	0.00191	0.291814		8.33e-05	8.31e-05	7.59e-05
	321	157	956		214.821	176.13	361.135		0.0366	0.023486	0.1517		0.000114	0.00015	0.00016
	41	17	4755		90.9431	88.6362	240.266		0.002667	0.001257	0.169859		6.51e-05	7.4e-05	3.57e-05
	113	377	3099		133.369	223.873	625.227		0.01107	0.063981	0.37233		9.8e-05	0.00017	0.00012
	300	75	243		202.693	145.223	189.652		0.038813	0.00953	0.039976		0.000129	0.000127	0.000165
	100	55	2687		108.496	126.806	703.811		0.00733	0.007407	0.380998		7.33e-05	0.000135	0.000142
	1798	54	4601		240.794	134.87	180.586		0.106538	0.00812	0.135606		5.93e-05	0.00015	2.95e-05
	824	19	5030		368.037	94.791	719.685		0.094723	0.001183	0.599326		0.000115	6.22e-05	0.000119
	249	258	4340		220.778	212.86	513.756		0.035278	0.041901	0.39426		0.000142	0.000162	9.08e-05
	127	795	2045		131.54	270.529	344.89		0.008824	0.112134	0.194697		6.95e-05	0.000141	9.52e-05
	1341	548	1380		221.138	297.076	416.878		0.104064	0.105574	0.230591		7.76e-05	0.000193	0.000167
	996	44	4785		437.334	120.719	425.262		0.141493	0.00334	0.325404		0.000142	7.59e-05	6.8e-05
	209	268	2246		163.75	292.33	472.732		0.025512	0.04738	0.299931		0.000122	0.000177	0.000134
	1088	111	1004		253.779	169.541	197.548		0.11978	0.016247	0.057624		0.00011	0.000146	5.74e-05
	565	88	6987		297.406	174.313	591.417		0.07796	0.010414	0.555161		0.00014	0.000118	7.95e-05
	238	172	1004		269.18	194.914	197.548		0.033524	0.025322	0.057624		0.000141	0.000147	5.74e-05
	181	321	1837		185.929	222.536	522.261		0.018583	0.045827	0.288199		0.000103	0.000143	0.000157
	97	172	93		151.272	195.386	156.8		0.009933	0.023316	0.017101		0.000102	0.000136	0.000184
	1533	85	5645		449.928	158.71	666.635		0.158756	0.010827	0.609543		0.000104	0.000127	0.000108
	126	100	2117		118.883	147.486	169.799		0.009189	0.014718	0.089622		7.29e-05	0.000147	4.23e-05
	528	314	1244		329.553	172.858	250.303		0.060977	0.021956	0.130505		0.000115	6.99e-05	0.000105
	69	178	2915		126.171	151.914	214.834		0.00667	0.013062	0.140443		9.67e-05	7.34e-05	4.82e-05
	781	121	2204		207.836	116.743	474.986		0.05827	0.004621	0.169514		7.46e-05	3.82e-05	7.69e-05
	2760	196	1249		552.533	145.261	158.052		0.22082	0.017982	0.06085		8e-05	9.17e-05	4.87e-05
	78	382	97		129.615	233.902	139.553		0.007083	0.046513	0.01389		9.08e-05	0.000122	0.00014
	781	69	1249		207.836	150.04	158.052		0.05827	0.007835	0.06085		7.46e-05	0.000114	4.87e-05
	399	193	97		258.402	150.231	139.553		0.032379	0.019068	0.013887		8.12e-05	9.88e-05	0.000143
	133	371	4032		153.098	266.564	176.006		0.014154	0.059104	0.11884		0.000106	0.000159	2.95e-05
	80	32	5057		127.618	110.263	447.262		0.006724	0.003886	0.351722		8.41e-05	0.000121	6.96e-05
	973	115	4561		318.066	153.302	607.248		0.118088	0.015234	0.268683		0.000121	0.000132	5.89e-05
	719	11	2009		319.456	64.4747	528.066		0.099194	0.000243	0.344021		0.000138	2.21e-05	0.000171
	80	441	1609		136.121	316.607	264.706		0.00758	0.074693	0.196687		9.47e-05	0.000169	0.000122
	449	258	1220		203.998	212.86	271.323		0.056291	0.041901	0.142677		0.000125	0.000162	0.000117
	719	795	1052		199.186	270.529	264.67		0.057211	0.112134	0.164539		7.96e-05	0.000141	0.000156
	2046	111	3643		360.834	169.541	310.397		0.193362	0.016247	0.306128		9.45e-05	0.000146	8.4e-05
	190	88	2152		175.675	174.313	493.551		0.023679	0.010414	0.262187		0.000125	0.000118	0.000122
	1937	172	4309		195.286	194.914	472.473		0.095033	0.025322	0.346198		4.91e-05	0.000147	8.03e-05
	1959	500	934		442.301	364.948	281.334		0.209238	0.087727	0.137071		0.000107	0.000175	0.000147
	445	41	3781		180.532	121.894	237.984		0.045774	0.004083	0.206538		0.000103	9.96e-05	5.46e-05
	717	147	4259		238.171	178.806	379.881		0.064545	0.024008	0.339209		9e-05	0.000163	7.96e-05
	405	70	1930		215.462	148.871	416.896		0.046621	0.011254	0.289509		0.000115	0.000161	0.00015
	582	464	7401		342.184	230.283	654.344		0.052533	0.069631	0.599504		9.03e-05	0.00015	8.1e-05
	106	55	4293		145.772	120.842	444.585		0.010031	0.006579	0.349252		9.46e-05	0.00012	8.14e-05
	577	63	2009		266.735	127.888	528.066		0.077706	0.007033	0.344021		0.000135	0.000112	0.000171
	97	25	3142		130.004	99.0595	579.765		0.008294	0.002247	0.424827		8.55e-05	8.99e-05	0.000135
	332	19	3322		236.485	91.6142	297.835		0.033175	0.001211	0.301638		9.99e-05	6.38e-05	9.08e-05
	111	152	3374		111.655	230.412	408.12		0.006441	0.020304	0.371858		5.8e-05	0.000134	0.00011
	116	161	2026		121.05	236.345	612.219		0.010166	0.018971	0.316058		8.76e-05	0.000118	0.000156
	1364	763	5052		307.562	300.587	405.212		0.135443	0.112029	0.351551		9.93e-05	0.000147	6.96e-05
	588	107	2615		230.29	155.047	269.093		0.067829	0.012336	0.262029		0.000115	0.000115	0.0001
	91	30	1929		108.701	125.725	416.889		0.006611	0.002605	0.289216		7.26e-05	8.68e-05	0.00015
	38	70	3545		87.6123	140.058	449.468		0.002283	0.007275	0.347883		6.01e-05	0.000104	9.81e-05
	122	161	2297		130.227	236.345	321.994		0.011326	0.018971	0.17777		9.28e-05	0.000118	7.74e-05
	1421	399	972		504.377	267.687	333.446		0.143561	0.082661	0.16222		0.000101	0.000207	0.000167
	64	74	1261		115.66	173.888	354.511		0.004841	0.007316	0.146662		7.56e-05	9.89e-05	0.000116
	81	1123	530		118.874	309.199	198.868		0.007655	0.067556	0.066153		9.45e-05	6.02e-05	0.000125
	567	364	2972		253.316	392.625	434.492		0.077177	0.058896	0.412339		0.000136	0.000162	0.000139
	1408	395	3912		463.587	279.947	683.407		0.188259	0.039413	0.555038		0.000134	9.98e-05	0.000142
	490	62	3857		239.668	154.857	348.323		0.06698	0.008316	0.268458		0.000137	0.000134	6.96e-05
	107	688	247		129.141	159.141	164.028		0.01021	0.028624	0.029903		9.54e-05	4.16e-05	0.000121
	686	167	1931		324.032	151.806	333.037		0.077096	0.019212	0.165343		0.000112	0.000115	8.56e-05
	838	399	2394		275.359	267.687	411.252		0.10821	0.082661	0.211074		0.000129	0.000207	8.82e-05
	258	74	2710		223.839	173.888	337.302		0.032966	0.007316	0.208308		0.000128	9.89e-05	7.69e-05
	88	274	1969		119.243	205.791	386.478		0.008779	0.047582	0.223		9.98e-05	0.000174	0.000113
	405	66	4773		215.462	142.644	189.752		0.046621	0.00847	0.188961		0.000115	0.000128	3.96e-05
	582	58	284		342.184	118.317	175.073		0.052533	0.006412	0.043172		9.03e-05	0.000111	0.000152
	106	203	1667		145.772	244.263	310.762		0.010031	0.030367	0.209836		9.46e-05	0.00015	0.000126
	1739	680	788		455.91	292.758	241.662		0.158573	0.08004	0.123532		9.12e-05	0.00012	0.000157
	200	77	126		254.967	147.638	182.949		0.026313	0.01307	0.02496		0.000132	0.00017	0.000198
	1897	540	3509		363.853	197.973	313.652		0.196999	0.051622	0.239511		0.000104	9.56e-05	6.83e-05
	1473	43	1685		381.516	119.922	332.72		0.184816	0.002879	0.254326		0.000125	6.7e-05	0.000151
	617	175	158		333.803	175.033	182.124		0.081793	0.013383	0.028906		0.000133	7.65e-05	0.000183
	249	61	4143		215.112	167.156	476.759		0.027327	0.00692	0.397264		0.00011	0.000113	9.59e-05
	1351	794	5550		380.152	332.73	587.845		0.13311	0.122471	0.474943		9.85e-05	0.000154	8.56e-05
	708	427	1504		262.224	189.298	299.015		0.091835	0.031623	0.212165		0.00013	7.41e-05	0.000141
	490	386	4330		239.668	279.743	216.12		0.06698	0.04741	0.196329		0.000137	0.000123	4.53e-05
	107	44	1945		129.141	129.473	220.778		0.01021	0.004969	0.149053		9.54e-05	0.000113	7.66e-05
	177	303	2336		154.682	252.451	217.335		0.021289	0.055345	0.160156		0.00012	0.000183	6.86e-05
	91	248	765		148.557	181.572	185.354		0.008845	0.021657	0.066948		9.72e-05	8.73e-05	8.75e-05
	26	306	972		79.6046	284.031	333.446		0.001487	0.046496	0.16222		5.72e-05	0.000152	0.000167
	462	38	2977		230.783	115.787	231.54		0.032944	0.002643	0.175363		7.13e-05	6.96e-05	5.89e-05
	323	33	37		139.492	131.355	120.829		0.018707	0.003983	0.004716		5.79e-05	0.000121	0.000127
	64	40	2101		101.131	107.016	372.848		0.00448	0.004933	0.264167		7e-05	0.000123	0.000126
	87	144	3675		121.989	125.419	491.111		0.007248	0.010943	0.32219		8.33e-05	7.6e-05	8.77e-05
	298	10	2761		125.787	66.0899	468.957		0.01606	0.000417	0.342693		5.39e-05	4.17e-05	0.000124
	1639	14	1200		360.461	85.3905	257.799		0.170943	0.000456	0.141727		0.000104	3.26e-05	0.000118
	132	516	1549		153.737	189.801	308.971		0.012732	0.053365	0.213256		9.65e-05	0.000103	0.000138
	2877	148	7177		775.966	194.197	601.043		0.279718	0.021413	0.598332		9.72e-05	0.000145	8.34e-05
	3101	179	3506		400.325	211.985	274.238		0.189573	0.023211	0.276082		6.11e-05	0.00013	7.87e-05
	473	82	3618		148.697	149.926	371.977		0.031049	0.009537	0.211148		6.56e-05	0.000116	5.84e-05
	1651	37	2035		300.986	101.455	249.627		0.06673	0.0039	0.196569		4.04e-05	0.000105	9.66e-05
	2572	100	1228		153.783	153.033	246.887		0.06356	0.01148	0.163221		2.47e-05	0.000115	0.000133
	490	149	1515		144.968	196.481	238.063		0.019859	0.017064	0.157483		4.05e-05	0.000115	0.000104
	886	162	1832		447.711	177.436	401.42		0.077649	0.016284	0.318632		8.76e-05	0.000101	0.000174
	901	29	2668		236.208	112.187	473.343		0.091216	0.002774	0.481889		0.000101	9.57e-05	0.000181
	166	22	2480		227.73	84.8794	196.375		0.012244	0.000892	0.134259		7.38e-05	4.05e-05	5.41e-05
	2920	63	716		412.111	133.709	214.483		0.21664	0.003991	0.092579		7.42e-05	6.33e-05	0.000129
	886	97	3883		306.698	164.037	324.978		0.08938	0.00972	0.309641		0.000101	0.0001	7.97e-05
	278	574	4787		175.604	507.903	142.19		0.030923	0.107362	0.114805		0.000111	0.000187	2.4e-05
	85	145	885		153.6	182.421	187.246		0.006424	0.018927	0.079083		7.56e-05	0.000131	8.94e-05
	895	301	1278		214.898	233.754	325.146		0.086023	0.049697	0.23074		9.61e-05	0.000165	0.000181
	266	76	3174		160.592	175.394	222.259		0.020902	0.011983	0.208308		7.86e-05	0.000158	6.56e-05
	186	83	1224		165.603	175.664	277.506		0.016519	0.009582	0.154252		8.88e-05	0.000115	0.000126
	1865	160	81		441.377	185.997	142.329		0.160616	0.021765	0.010548		8.61e-05	0.000136	0.00013
	150	145	5602		156.28	160.972	610.066		0.016025	0.01454	0.63666		0.000107	0.0001	0.00011
	2105	289	956		541.642	209.14	227.231		0.204248	0.047862	0.110858		9.7e-05	0.000166	0.000116
	34	477	4779		79.9491	308.264	346.531		0.001809	0.071486	0.212965		5.32e-05	0.00015	4.46e-05
	80	281	4572		109.14	236.323	677.415		0.006574	0.048619	0.482215		8.22e-05	0.000173	0.000105
	266	1484	6028		217.782	255.867	756.449		0.026146	0.053577	0.327447		9.83e-05	3.61e-05	5.43e-05
	1872	76	3050		315.889	145.27	330.86		0.128934	0.008591	0.237146		6.89e-05	0.000113	7.78e-05
	163	20	1691		164.537	92.5908	194.341		0.017626	0.00166	0.077565		0.000108	8.3e-05	4.59e-05
	1365	136	572		241.525	210.609	180.146		0.07593	0.025842	0.043604		5.56e-05	0.00019	7.62e-05
	648	75	1536		181.835	156.882	332.009		0.05623	0.012479	0.166725		8.68e-05	0.000166	0.000109
	622	17	2235		121.23	82.4482	292.378		0.020267	0.001195	0.073771		3.26e-05	7.03e-05	3.3e-05
	609	53	2479		241.488	123.253	507.531		0.058017	0.005173	0.214138		9.53e-05	9.76e-05	8.64e-05
	64	258	487		101.131	222.294	205.962		0.00448	0.04274	0.035838		7e-05	0.000166	7.36e-05
	833	126	1401		255.122	183.451	160.425		0.075505	0.018452	0.040933		9.06e-05	0.000146	2.92e-05
	170	326	1570		154.807	323.125	406.34		0.01683	0.055277	0.177994		9.9e-05	0.00017	0.000113
	2548	117	164		562.803	138.625	164.747		0.215963	0.009796	0.020434		8.48e-05	8.37e-05	0.000125
	325	225	6042		225.66	244.042	124.083		0.035314	0.031236	0.072021		0.000109	0.000139	1.19e-05
	49	74	3838		96.2432	159.417	489.6		0.004352	0.008212	0.278345		8.88e-05	0.000111	7.25e-05
	65	592	990		133.498	208.866	273.356		0.005196	0.056064	0.119945		7.99e-05	9.47e-05	0.000121
	112	385	2467		155.946	255.876	372.526		0.013803	0.070214	0.192034		0.000123	0.000182	7.78e-05
	28	145	1638		79.4249	175.716	197.712		0.001141	0.021041	0.100249		4.07e-05	0.000145	6.12e-05
	36	55	1698		95.8595	126.681	240.382		0.00186	0.005335	0.143825		5.17e-05	9.7e-05	8.47e-05
	109	52	3378		139.041	130.689	215.839		0.009893	0.005711	0.169752		9.08e-05	0.00011	5.03e-05
	613	68	3310		266.319	141.443	206.511		0.072887	0.007809	0.144457		0.000119	0.000115	4.36e-05
	397	25	4179		214.98	97.7748	286.877		0.044202	0.002262	0.210528		0.000111	9.05e-05	5.04e-05
	277	185	3706		202.021	179.946	327.972		0.02217	0.027215	0.208999		8e-05	0.000147	5.64e-05
	55	17	155		95.9381	99.5692	142.221		0.003719	0.001754	0.016522		6.76e-05	0.000103	0.000107
	93	916	7486		126.493	544.002	651.495		0.00674	0.139696	0.419209		7.25e-05	0.000153	5.6e-05
	1028	85	3230		248.406	129.819	407.468		0.090077	0.006441	0.305185		8.76e-05	7.58e-05	9.45e-05
	60	45	296		113.6	113.494	218.129		0.00529	0.004226	0.043257		8.82e-05	9.39e-05	0.000146
	1243	55	1660		300.854	122.961	499.186		0.057724	0.005099	0.195057		4.64e-05	9.27e-05	0.000118
	845	25	121		246.978	98.2156	183.151		0.099803	0.001672	0.017393		0.000118	6.69e-05	0.000144
	338	31	2040		178.235	123.111	311.395		0.038243	0.003456	0.185125		0.000113	0.000111	9.07e-05
	65	1580	2675		109.706	273.443	336.348		0.005605	0.156015	0.227579		8.62e-05	9.87e-05	8.51e-05
	647	263	216		378.862	260.212	208.025		0.08017	0.030384	0.033932		0.000124	0.000116	0.000157
	131	684	830		131.866	391.147	245.948		0.011753	0.120329	0.124912		8.97e-05	0.000176	0.00015
	78	798	881		133.846	482.996	310.536		0.007165	0.1337	0.157416		9.19e-05	0.000168	0.000179
	44	831	2965		101.341	328.931	444.744		0.004096	0.135288	0.290847		9.31e-05	0.000163	9.81e-05
	164	55	3583		195.489	138.046	644.376		0.015873	0.005933	0.434785		9.68e-05	0.000108	0.000121
	93	566	531		134.128	272.13	191.088		0.00991	0.068568	0.054215		0.000107	0.000121	0.000102
	29	240	1274		83.902	259.278	201.507		0.001364	0.040335	0.092725		4.7e-05	0.000168	7.28e-05
	664	953	1275		201.696	388.328	525.391		0.059106	0.13773	0.191364		8.9e-05	0.000145	0.00015
	106	460	1181		148.397	279.712	222.146		0.011989	0.064415	0.120977		0.000113	0.00014	0.000102
	1330	237	70		360.126	233.514	151.376		0.156861	0.037939	0.010902		0.000118	0.00016	0.000156
	2039	77	2290		203.994	134.266	278.152		0.100416	0.00921	0.207897		4.92e-05	0.00012	9.08e-05
	55	888	580		109.095	508.29	299.013		0.00347	0.141997	0.089732		6.31e-05	0.00016	0.000155
	669	656	192		280.097	332.594	159.295		0.084323	0.110725	0.026226		0.000126	0.000169	0.000137
	164	284	53		164.321	293.589	114.734		0.018737	0.038657	0.005278		0.000114	0.000136	9.96e-05
	85	461	2551		100.115	333.006	372.883		0.004541	0.075649	0.296732		5.34e-05	0.000164	0.000116
	542	86	1263		319.882	163.974	380.593		0.06574	0.013518	0.169728		0.00012	0.000157	0.000134
	406	30	1491		218.573	107.584	381.531		0.04615	0.002669	0.203039		0.00011	8.9e-05	0.000136
	37	77	1907		93.1738	165.284	235.05		0.0026	0.010708	0.178955		7.04e-05	0.000139	9.38e-05
	2012	83	625		719.476	122.803	216.201		0.20833	0.007889	0.080882		0.000104	9.5e-05	0.000129
	4193	41	3100		736.596	128.945	381.351		0.298343	0.004689	0.234905		7.12e-05	0.000114	7.58e-05
	3587	70	1157		417.696	160.118	320.088		0.210196	0.006574	0.123483		5.86e-05	9.39e-05	0.000107
	20	206	1549		70.1935	234.527	177.087		0.000862	0.033834	0.088676		4.31e-05	0.000164	5.72e-05
	54	103	2382		104.563	129.597	360.52		0.004621	0.010442	0.142115		8.56e-05	0.000101	5.97e-05
	115	98	1770		125.676	161.343	261.025		0.010238	0.017696	0.175742		8.9e-05	0.000181	9.93e-05
	720	391	953		210.995	265.999	205.525		0.042705	0.061302	0.105743		5.93e-05	0.000157	0.000111
	1102	305	1416		225.346	169.899	301.292		0.089174	0.034157	0.19333		8.09e-05	0.000112	0.000137
	69	45	2285		111.003	113.192	305.774		0.004531	0.005365	0.198497		6.57e-05	0.000119	8.69e-05
	2238	75	1372		332.227	150.897	337.527		0.117438	0.009719	0.150879		5.25e-05	0.00013	0.00011
	572	65	300		204.618	165.399	205.771		0.049547	0.010167	0.051754		8.66e-05	0.000156	0.000173
	4039	120	5875		126.118	159.887	402.832		0.037789	0.016024	0.19958		9.36e-06	0.000134	3.4e-05
	323	186	2702		232.394	229.944	646.827		0.030072	0.030242	0.353551		9.31e-05	0.000163	0.000131
	72	410	146		111.729	272.597	202.89		0.005075	0.065496	0.021847		7.05e-05	0.00016	0.00015
	157	61	1006		125.694	131.975	254.444		0.011189	0.007965	0.155708		7.13e-05	0.000131	0.000155
	3523	232	303		206.53	197.28	190.782		0.101051	0.043931	0.048494		2.87e-05	0.000189	0.00016
	802	29	1293		417.499	98.322	535.466		0.090885	0.002336	0.193922		0.000113	8.05e-05	0.00015
	53	19	651		103.961	97.9969	316.422		0.004282	0.001838	0.116926		8.08e-05	9.68e-05	0.00018
	30	98	1632		91.1881	126.531	266.177		0.002098	0.005336	0.202076		6.99e-05	5.45e-05	0.000124
	966	272	2600		385.736	273.991	280.009		0.099765	0.047234	0.178635		0.000103	0.000174	6.87e-05
	327	170	1770		213.936	184.318	261.025		0.035133	0.030429	0.175742		0.000107	0.000179	9.93e-05
	846	358	953		231.935	304.124	205.525		0.086127	0.054734	0.105743		0.000102	0.000153	0.000111
	213	238	1372		192.204	222.997	337.527		0.027128	0.039369	0.150879		0.000127	0.000165	0.00011
	57	132	300		108.957	172.239	205.771		0.004553	0.0257	0.051754		7.99e-05	0.000195	0.000173
	2099	58	989		234.278	164.424	442.45		0.111772	0.006867	0.16784		5.33e-05	0.000118	0.00017
	2190	339	1173		341.185	292.162	283.012		0.153758	0.071842	0.182835		7.02e-05	0.000212	0.000156
	1095	309	135		158.357	253.476	177.478		0.039951	0.049732	0.028575		3.65e-05	0.000161	0.000212
	188	183	3172		143.143	176.579	458.206		0.015401	0.030385	0.192071		8.19e-05	0.000166	6.06e-05
	30	141	5902		75.8268	190.487	407.868		0.001484	0.023065	0.194739		4.95e-05	0.000164	3.3e-05
	165	26	4270		120.126	112.251	397.747		0.00577	0.002338	0.267421		3.5e-05	8.99e-05	6.26e-05
	2027	604	631		471.309	260.252	332.526		0.2122	0.060786	0.080152		0.000105	0.000101	0.000127
	20	222	2060		70.1935	225.971	567.871		0.000862	0.039198	0.291473		4.31e-05	0.000177	0.000141
	384	22	1121		275.298	91.929	219.542		0.047507	0.002452	0.106545		0.000124	0.000111	9.5e-05
	478	140	1898		238.278	185.459	293.689		0.054925	0.019532	0.207184		0.000115	0.00014	0.000109
	156	193	844		138.792	233.862	217.991		0.013594	0.032061	0.087761		8.71e-05	0.000166	0.000104
	58		1187		99.8513		266.132		0.003862		0.13162		6.66e-05		0.000111
	45		3876		93.969		145.277		0.003129		0.05821		6.95e-05		1.5e-05
	55		767		95.3534		192.671		0.002828		0.042598		5.14e-05		5.55e-05
	99		190		144.264		214.081		0.006379		0.036544		6.44e-05		0.000192
	109		1121		138.124		219.542		0.011914		0.106545		0.000109		9.5e-05
	49		3343		107.182		238.155		0.004844		0.19057		9.89e-05		5.7e-05
	132		124		183.898		161.733		0.011679		0.018367		8.85e-05		0.000148
	94		5946		122.333		271.072		0.007286		0.051709		7.75e-05		8.7e-06
	209		950		157.079		287.93		0.025201		0.159316		0.000121		0.000168
			5358				339.897				0.096726				1.81e-05
			344				253.786				0.062601				0.000182
			730				248.448				0.118655				0.000163
			2690				116.209				0.015599				5.8e-06
			255				160.431				0.019294				7.57e-05
			3338				237.724				0.188604				5.65e-05
			124				161.733				0.018367				0.000148
			1524				246.587				0.145055				9.52e-05
			476				231.962				0.079763				0.000168
			612				221.446				0.090486				0.000148
			1813				416.188				0.17361				9.58e-05
			1056				365.721				0.122316				0.000116
			387				230.6				0.075087				0.000194
			1575				357.57				0.161314				0.000102
			1497				198.562				0.108593				7.25e-05
			2979				177.061				0.078423				2.63e-05
			836				245.572				0.12967				0.000155
			3795				218.575				0.157928				4.16e-05
			1393				219.677				0.114922				8.25e-05
			1803				270.245				0.160954				8.93e-05
			816				251.522				0.121372				0.000149
			1454				361.588				0.13656				9.39e-05
			1418				186.901				0.091095				6.42e-05
			1460				214.54				0.105367				7.22e-05
			523				290.06				0.095882				0.000183
			372				293.552				0.07197				0.000193
			489				270.589				0.093631				0.000191
			1752				302.949				0.176862				0.000101
			182				231.674				0.036657				0.000201
			290				254.445				0.065688				0.000227
			357				233.906				0.08113				0.000227
			1590				246.123				0.155821				9.8e-05
			552				235.177				0.075292				0.000136
			1179				322.375				0.15484				0.000131
			2902				319.68				0.25189				8.68e-05
			513				293.871				0.110494				0.000215
			1427				258.74				0.148897				0.000104
			1099				286.444				0.164603				0.00015
			3202				226.366				0.175505				5.48e-05
			694				225.219				0.091772				0.000132
			5165				133.925				0.029823				5.77e-06
			1541				292.334				0.180436				0.000117
			1268				258.632				0.1242				9.79e-05
			779				236.259				0.089848				0.000115
			1149				279.109				0.115546				0.000101
			1922				369.162				0.240316				0.000125
			1175				377.674				0.149196				0.000127
			960				289.386				0.122511				0.000128
			866				354.259				0.099527				0.000115
			1046				347.594				0.179514				0.000172
			652				450.554				0.131114				0.000201
			1099				399.922				0.176398				0.000161
			449				177.166				0.042817				9.54e-05
			1964				295.876				0.173681				8.84e-05
			88				166.615				0.014638				0.000166
			2285				525.732				0.282318				0.000124
			893				348.648				0.115508				0.000129
			2913				205.572				0.145798				5.01e-05
			209				224.969				0.040434				0.000193
			1302				166.262				0.059304				4.55e-05
			1123				232.728				0.119554				0.000106
			198				205.362				0.041				0.000207
			1063				317.102				0.137946				0.00013
			2150				355.181				0.195012				9.07e-05
			658				277.249				0.096902				0.000147
			2114				509.221				0.219173				0.000104
			928				301.22				0.15659				0.000169
			1853				294.555				0.218601				0.000118
			1598				292.682				0.18304				0.000115
			1417				368.305				0.167321				0.000118
			989				194.504				0.067002				6.77e-05
			826				288.351				0.12009				0.000145
			698				227.524				0.101896				0.000146
			214				199.54				0.03877				0.000181
			135				181.736				0.027823				0.000206
			426				281.809				0.087246				0.000205
			1035				294.761				0.145646				0.000141
			456				331.826				0.062649				0.000137
			1702				205.055				0.12664				7.44e-05
			836				250.141				0.122751				0.000147
			568				320.495				0.105626				0.000186
			734				469.416				0.140134				0.000191
			1166				233.739				0.108612				9.31e-05
			242				195.246				0.041344				0.000171
			2217				517.775				0.289707				0.000131
			2143				236.651				0.183759				8.57e-05
			1977				193.24				0.114838				5.81e-05
			744				256.622				0.12011				0.000161
			546				221.521				0.055015				0.000101
			437				263.813				0.069498				0.000159
			640				347.896				0.102046				0.000159
			1300				206.541				0.112253				8.63e-05
			1011				206.528				0.097814				9.68e-05
			891				350.48				0.136489				0.000153
			395				301.088				0.077651				0.000197
			94				164.001				0.015832				0.000168
			592				270.365				0.113375				0.000192
			885				256.533				0.106464				0.00012
			879				266.87				0.114172				0.00013
			819				383.76				0.111154				0.000136
			397				198.732				0.057374				0.000145
			1073				217.875				0.106855				9.96e-05
			920				236.328				0.114074				0.000124
			2143				236.651				0.183759				8.57e-05

## Sheet: Figure 2
Figure 2c
	Nrxn123 triple cKO mice
	Distance			time in the center				tremor
	PV-Cre-	PV-Cre+		PV-Cre-	PV-Cre+			PV-Cre-	PV-Cre+
	36001	44147		0.564	0.13			4.0676	6.62653
	36319	43425		1.214	0.322			0.549094	6.41687
	42086	55627		0.355	0.522			2.97881	7.39497
	41605	38905		0.21	0.238			2.7578	4.11005
	36522	49129		0.477	0.971			1.32935	3.11509
		40132			0.473				6.08549
		40702			0.679				2.91828
		36250			2.12				3.90984
								Mann-Whitney *p=0.0186
Figure 2c
	PtprDFS triple cKO mice
	Distance			time in the center				tremor
	PV-Cre-	PV-Cre+		PV-Cre-	PV-Cre+			PV-Cre-	PV-Cre+
	30214	39780		0.408	0.321			0.338316	0.084569
	36349	38508		0.504	0.201			-0.03533	1.33833
	35628	32160		0.443	0.143			0.81038	1.64865
	38229	38287		0.405	0.265			0.097068	2.63376
	35446	41091		0.132	0.49			3.4088	2.44663
	39834	33721		0.25	0.524			2.60657	1.84146
	37768	37770		0.22	0.103			1.26553	1.16035
	36037	31638		0.157	0.109			2.41157	1.49909
	52907	40515		0.248	0.054			0.728649	0.16157
	29676	58290		0.372	0.31			1.80662	1.17864
	24367	41314		0.67	0.346			0.87693	0.634166
		76287			0.156				2.272
		43681			0.033				0.531488
	Mann-Whitney *p=0.0474
Figure 2c
	Nrxn123-PtprDFS sextuple cKO mice
	Distance			time in the center				tremor
	PV-Cre-	PV-Cre+		PV-Cre-	PV-Cre+			PV-Cre-	PV-Cre+
	36007	43747		0.263	0.271			1.83553	8.74539
	37743	41387		0.319	0.564			3.98919	8.24841
	30477	42953		0.07	0.361			1.42476	7.10335
	31758	41865		0.114	0.258			1.55236	5.63219
		44912			0.287				8.86256
		40982			0.164				7.5423
		38742			0.2				5.39288
		51542			0.172				4.74474
	Mann-Whitney **p=0.0040							Mann-Whitney **p=0.0040
Figure 2e
	Nrxn123 triple cKO mice
	Forepaw /hindpaw overlap			Paw base
				Forepaw			Hindpaw
	PV-Cre-	PV-Cre+		PV-Cre-	PV-Cre+		PV-Cre-	PV-Cre+
	0.543333	0.61		0.76375	0.80125		0.594444	1.01125
	0.92	0.78375		0.7525	0.74		0.7975	0.891667
	0.94375	1.15333		0.68375	0.806		0.775	1.058
	0.87875	0.814286		0.75	0.81		0.824286	0.89
	1.10111	1.1825		0.7725	0.68125		0.864444	1.10125
		0.55125			0.8			0.8875
		1.06667			0.76			1.24778
		1.09143			0.85			1.21375
							Mann-Whitney **p=0.0016
Figure 2e
	PtprDFS triple cKO mice
	Forepaw /hindpaw overlap			Paw base
				Forepaw			Hindpaw
	PV-Cre-	PV-Cre+		PV-Cre-	PV-Cre+		PV-Cre-	PV-Cre+
	1.0605	1.11329		0.7728	0.696625		0.7055	0.890429
	0.833333	1.08929		0.7694	0.644167		0.7844	0.804333
	0.77475	0.74075		0.725	0.4985		0.808	0.77325
	0.875429	0.703625		0.611667	0.733375		0.790286	0.957286
	0.90325	0.749167		0.731143	0.744833		0.646125	0.8904
	0.7906	1.2394		0.652667	0.823333		0.801	1.1984
	0.571875	0.816		0.5185	0.646625		0.79925	0.92875
	1.03571	0.8578		0.759125	0.6188		0.846833	0.928143
	0.6685	0.8906		0.704375	0.709333		0.7475	0.9668
	0.809833	0.71		0.582167	0.7616		0.952	0.95275
	0.890375	0.768167		0.67675	0.725714		0.93275	0.970167
							Mann-Whitney **p=0.0066
Figure 2e
	Nrxn123-PtprDFS sextuple cKO mice
	Forepaw /hindpaw overlap			Paw base
				Forepaw			Hindpaw
	PV-Cre-	PV-Cre+		PV-Cre-	PV-Cre+		PV-Cre-	PV-Cre+
	1.03889	1.45		0.723333	0.812857		0.927778	1.29875
	0.667778	1.15111		0.7575	0.773333		0.806	1.41333
	0.6825	1.63222		0.61125	0.8425		0.82375	1.43889
	0.785	1.66778		0.563333	0.76		0.91	1.57333
	0.897143	1.396		0.70625	0.776667		0.9925	1.41333
		1.594			0.825			1.26375
	Mann-Whitney **p=0.0043			Mann-Whitney **p=0.0043			Mann-Whitney **p=0.0043
Figure 2f-g	Nrxn123 triple cKO mice
	End Speed																								Initial coordination			Latency to fall
		PV-Cre-							PV-Cre+																PV-Cre-	PV-Cre+			PV-Cre-								PV-Cre+
	1	9.28	17.2	6.4	12.64	14.68	4.84	10.96		4.24	7.6	4.72	8.8	7	5.68	7.6	4.48	6.04	4.12	5.08	7.6	4.12	7.84		9.28	4.24		1	45	111	20	73	90	7	59		2	31	6	40	25	14	30	4	17	1	9	31	1
	2	25.84	15.16	13.12	6.52	8.68	15.4	27.64		13.36	7.12	7.84	17.68	10.84	4.6	13.6	10.84	7.48	5.32	14.56	4.84	7.12	17.56		17.2	7.6		2	183	94	77	21	40	95	198		78	26	32	115	58	5	80	57	29	11	89	7	26
	3	20.32	24.04			14.44	15.04	13.12		12.64	8.8	9.76	8.32	7.96	12.4	14.92	8.2	16.84	11.8	13.84	15.28	11.92	7.24		6.4	4.72		3	137	168			88	93	76		73	40	49	36	34	70	92	35	107	65	82	95	66
	4	23.68	31.24	15.28	15.52	14.8	14.8	27.16		11.68	5.68	12.52	13.36	12.88	4.96	9.04	10.12	15.64	15.88	21.04	13.48	9.16	17.8		12.64	8.8		4	165	228	94	97	90	91	193		64	14	72	79	75	8	43	51	97	99	143	79	43
	5	24.88	40	16	14.08	22.72	21.88	32.56		10	7.24	19.12	9.28	12.04	14.44	23.8	9.52	5.68	16	13.48	7.6	7.24	15.88		14.68	7		5	175	301	101	84	157	149	239		51	27	127	44	68	87	166	47	14	100	80	31	28
	6	30.28	36.88	14.56	16.84	19.84	20.44	40		7.72	15.52	15.4	19.24	7.24	9.16	27.28	9.04	17.68	16.72	19.36	22.6	13.36	17.2		4.84	5.68		6	220	275	88	108	132	138	300		31	96	96	128	28	43	195	42	114	106	129	156	78
	7	25.12	34.36	17.56	19.84	20.8	19.96	24.52		12.4	17.32	18.64	19.6	9.52	14.32	29.68	8.56	13.6	17.44	20.2	15.88	6.64	16.12		10.96	7.6		7	177	254	113	133	141	134	171		70	111	123	131	47	86	215	38	80	112	136	100	22
	8	40	40	18.04	22	18.88	32.68	40		12.16	16.96	20.44	27.04	8.08	10.84	34.36	10.12	19.36	16.12	18.76	13.36	11.92	12.4			4.48		8	300	300	117	151	124	240	300		68	109	138	192	35	57	254	51	129	101	124	79	66
	9	34.84	40	16.24	25.24	24.04	27.52	40		13.24	16.36	24.28	23.08	15.88	13.6	24.52	11.32	20.8	18.16	19.84	29.56	16.6	25			6.04		9	258	300	102	178	167	197	300		77	103	170	159	100	80	171	61	141	118	132	214	105
																										4.12
																										5.08
	ANOVA	trials ***p<0.0001																								7.6			ANOVA	trial	<0.0001	****
		genotype ***p=0.0009																								4.12				genotype	0.0009	***
		trial x genotype **p=0.0053																								7.84				trial x genotype	0.0063	**
																									Mann whitney **p=0.0093
Figure 2f-g	PtprDFS triple cKO mice
	End Speed																											Initial coordination				Latency to fall
		PV-Cre-														PV-Cre+												PV-Cre-	PV-Cre+				PV-Cre-														PV-Cre+
	1	7.36	7	13.96	7.24	4.36	12.76	7.24	5.8	6.4	10.12	10.36	25.36	5.08		8.08	7.36	5.68	7.12	13	7.12	7.72	7.84	13	9.76	12.76		7.36	8.08			1	28	26	84	27	3	74	27	15	20	51	54	179	9		34	29	14
	2	28.72	8.2	10.48	8.44	4.72	19.72	10	7	12.04	17.32	19.72	26.8	15.64		12.16	8.92	16.96	14.56	18.4	11.44	15.16	10	17.32	8.8	12.76		7	7.36			2	207	35	54	37	6	132	50	25	67	111	132	191	97		68	42	109
	3	10.48	8.92	12.88	15.04	15.16	22	5.68	12.76	18.64	11.8	6.88	27.28	18.52		17.44	11.92	14.8	18.52	24.76	15.88	18.04	7.72	24.16	10.12	10.96		13.96	5.68			3	54	41	74	93	94	151	14	73	123	65	24	195	121		113	66	90
	4	22	18.64	24.4	19	5.32	12.64	14.32	25.72	23.44	13.36	19.48	28.72	23.32		17.08	12.52	11.68	19.36	27.64	23.68	27.76	12.16	37.36	15.16	13.48		7.24	7.12			4	150	123	171	126	11	72	86	181	162	79	129	207	161		109	71	64
	5	28.24	17.8	8.2	20.92	9.16	36.88	14.56	27.76	9.52	10.6	11.32	31.12	22.36		18.64	18.52	16.36	29.2	19.24	9.52	27.64	10.96	32.32	20.44	16.72		4.36	13			5	203	115	35	142	43	275	88	199	46	55	61	227	153		122	121	104
	6	29.68	15.88	16.12	20.08	8.08	19	16.36	27.4	14.8	15.76	21.64	34.72	26.32		15.4	21.64	18.76	31.6	16.12	28.72	28.84	15.52	30.16	23.2	10.12		12.76	7.12			6	215	99	101	134	34	125	104	196	90	98	147	257	186		95	148	124
	7	26.32	19	18.64	22.12	23.92	40	19.72	27.4	27.52	18.88	11.32	29.8	27.64		12.64	27.28	22	29.8	28.36	24.76	27.76	22.36	30.28	21.04	18.4		7.24	7.72			7	187	125	122	151	167	302	131	195	197	124	61	216	198		72	195	150
	8	6.76	20.32	20.8	20.92	19.72	36.16	23.08	31.48	23.32	17.08	19.36	36.52	14.44		16.6	25.84	20.92	29.2	27.64	24.4	22.12	13.72	40	22.84	23.92		5.8	7.84			8	23	136	141	142	131	269	159	229	161	109	128	272	88		105	183	141
	9	27.88	17.44	26.92	21.52	14.44	31.72	29.08	28.6	24.28	11.92	19	33.04	7.48		14.92	24.76	22.24	40	14.56	23.2	27.76	34.6	40	21.4	25.6		6.4	13			9	200	112	191	146	87	232	209	205	170	66	125	243	30		91	174	153
																												10.12	9.76
																												10.36	12.76
																												25.36
																												5.08
Figure 2f-g	PtprDFS triple cKO mice
	End Speed																				Initial coordination			Latency to fall																					Learning rate
		PV-Cre-								PV-Cre+											PV-Cre-	PV-Cre+			PV-Cre-								PV-Cre+												PV-Cre-	PV-Cre+
	1	12.88	8.92	4.84	5.8	13.84	20.56	15.4		4.6	4.24	4.84	4.48	4.36	4.48	13.12	4.36	4	6.4		12.88	4.6		1	74	41	7	15	82	138	95		5	2	7	4	3	4	76	3	0	20			5.11111	0.055556
	2	14.68	24.04	16.72	9.16	11.68	20.92	12.52		4.48	4.36	5.08	4.36	4.36	4.12	6.16	4.36	5.56	7.24		8.92	4.24		2	89	167	106	43	64	141	71		4	3	9	3	3	1	18	3	13	27			14.4444	0.111111
	3	19.72	20.44	10.48	7.96	15.04	14.32	13.36		4.48	5.56	5.8	6.76	4.48	4.48	6.88	4.6	6.88	6.64		4.84	4.84		3	131	137	54	33	92	86	78		4	13	15	23	4	4	24	5	24	22			11.1667	-0.5
	4	5.68	29.2	13.24	9.64	11.32	19.24	16.48		2.06	2.18	5.32	4.6	4.12	4.36	4.96	4.12	5.32	5.2		5.8	4.48		4	14	211	77	47	61	128	104		1	3	11	5	1	3	8	1	11	10			5.61111	6.44444
	5	22.24	31.36	17.92	9.04	16.12	23.44	17.56		4.6	4.36	4.6	8.2	4.48	4.84	5.68	4.72	6.76	4.48		13.84	4.36		5	152	228	116	42	101	162	113		5	3	5	35	4	7	14	6	23	4			2.55556	0.222222
	6	22.84	29.44	20.92	9.88	17.92	18.4	16.12		4.36	5.32	6.28	8.44	4.36	4.24	10.12	4.24	11.8	4.84		20.56	4.48		6	158	213	141	49	116	120	101		3	11	19	37	3	2	51	2	65	7			14.2778	1.80556
	7	20.32	36.88	19.6	8.8	16.36	30.52	20.44		4.36	4.96	4.96	5.2	4.12	4.24	13.72	4.24	9.04	5.56		15.4	13.12		7	136	274	130	40	103	222	137		3	8	8	10	1	2	81	2	42	13			12.6111	-0.83333
	8	17.68	29.8	22	11.56	17.44	36.52	31.48		4.6	4.36	4.36	11.8	4.24	4.12	6.4	4.6	6.88	4.72			4.36		8	114	215	150	63	113	272	229		5	3	3	65	2	1	20	5	25	6				0.166667
	9	20.92	34.24	23.56	15.52	13.48	35.56	23.68		4.6	4.48	4.48	10.96	4.96	8.26	10.96	4.48	10.12	5.8			4		9	141	253	164	96	79	264	164		5	4	4	58	8	36.5	59	4	52	15				3.55556
																						6.4																								-1.44444
		ANOVA	trials ***p<0.0001																		Mann-Whitney **p=0.0035			ANOVA	trials ***p<0.0001																				Mann-Whitney **p=0.0012
			genotype ***p<0.0001																						genotype ***p<0.0001
			trial x genotype ***p<0.0001																						trial x genotype ***p<0.0001
[truncated: 10 more columns]

## Sheet: Figure 3
Figure 3b	Nrxn123-PtprDFS sextuple cKO mice						Figure 3c
	Cerebellar size							Cerebellar size
	PV-Cre-	PV-Cre+		PV-Cre-	PV-Cre+			PV-Cre-	PV-Cre+		PV-Cre-	PV-Cre+
	4.92354	5.85527		5.57707	5.49658			2.18802	2.60208		2.52035	2.50644
	5.24425	5.37582		5.5936	5.70153			1.96607	2.61372		2.59972	2.43297
	6.46883	5.4683		6.51379	6.02788			3.26546	2.37762		3.19931	2.75692
	6.32353	5.33982						3.15354	2.40612
	5.35274	5.30069						2.22139	2.512
	4.89941	5.63957						2.24148	2.52709
	5.82716	7.52497						2.60649	3.31399
	5.56735	5.33324						2.44518	1.9013
	5.74098	5.33966						2.59148	2.18819
	5.21841	5.78984						2.42708	2.31304
	6.35242	5.81495						3.11459	2.37135
	5.08883	4.85409						2.42025	2.32268
	7.28116	5.25394						3.95878	2.62022
	6.46177	6.14024						2.87745	2.42335
	6.82672	5.58164						3.59818	2.63151
	5.81482	5.65513						2.57907	2.629
	6.69776	5.47357						3.55627	2.70405
	6.00053	5.81464						2.62612	2.70689
		7.50205							3.4467
Figure 3e	Nrxn123-PtprDFS sextuple cKO mice
	vGlut1 staining intensity
	PV-Cre-	PV-Cre+		PV-Cre-	PV-Cre+
	1.02593	0.526246		1.19042	1.19896
	1.33142	1.18185		1.34536	1.20157
	1.17291	0.963168		1.0415	1.52604
	1.15654	1.2953		1.19629	0.996531
	1.08174	1.21652			1.49926
	1.23941	0.91402
	1.2543	1.05111
	1.22304	1.35845
	1.47588	1.10024
	1.11217	1.45924
	1.14038	1.76276
	1.07126	1.5881
	0.958874	1.16942
	1.00887	0.98483
	1.26173	0.986162
	0.688577	0.816279
	0.67418	1.16
	1.27412	1.34794
	1.74234	1.01115
	2.1754	1.23906
	1.18826	0.884181
	2.16051	1.26518
	1.66605	0.986665
	1.21285	0.931848
	0.611084	1.14209
	1.38271	2.24927
	1.019	1.81732
	0.979757	1.63218
	0.764677	1.23843
	1.15434	2.05698
	1.25263	2.05081
	0.980717	1.64039
	1.0745	1.20828
	1.0504	1.53586
	1.01538	1.61994
	1.1751	1.05946
	1.38858	1.185
	1.15824	1.55907
	0.738271	0.883074
	0.73959	1.18592
	0.642827	0.893762
	1.01427	0.726143
	1.5723	1.05983
	2.00676	0.659512
	1.52694	0.723078
		0.868896
		0.912047
		1.31717
		1.40118
		1.32777
		1.98905
		1.73448
		1.81502
		1.62665
		1.88591
		1.45069
		1.046
		1.16563
		1.6471
		1.19242
		1.19669
		1.24141
Figure 3g	Nrxn123-PtprDFS sextuple cKO mice						Figure 3h
	vGlut2 puncta density							vGlut2 staining intensity
	PV-Cre-	PV-Cre+		PV-Cre-	PV-Cre+			PV-Cre-	PV-Cre+		PV-Cre-	PV-Cre+
	2.64265	3.81214		2.88909	3.83086			0.451153	0.714292		0.655926	0.956126
	3.97755	4.70559		3.38583	2.73646			0.829187	0.843035		1.08228	0.507522
	3.39694	4.15773		2.40307	2.47987			0.393598	0.959324		0.712442	0.549725
	2.71856	2.9385		2.55416	3.12508			0.894878	0.647319		0.402742	0.327982
	3.23464	4.41579			2.72607			0.593787	1.22076			0.559098
	2.6088	4.43422						0.793629	1.05141
	2.41674	2.69366						0.668351	1.24722
	2.98188	3.30651						0.741573	0.884513
	2.0299	3.72599						0.764624	1.30837
	2.76065	3.68992						0.472622	0.887472
	3.01171	4.15538						0.611787	0.851907
	2.8999	3.93487						1.17297	0.857883
	4.38313	2.86554						1.2833	0.42536
	3.67116	2.81158						1.4608	0.400862
	1.8497	4.16204						0.887368	0.479237
	2.59047	3.03317						0.598067	0.515907
	4.68545	3.47057						1.20911	0.403195
	3.16881	1.61158						0.762482	0.413964
	4.05136	2.38179						0.864429	0.450415
	2.72527	3.90406						1.50698	0.448722
	3.34357	1.50872						1.12728	0.712803
	3.87528	3.01435						1.03229	0.759466
	2.86752	1.3377						1.22748	0.57281
	2.68756	2.09742						0.924008	0.517633
	3.94373	1.84929						0.615521	0.494152
	2.33443	2.04644						0.673447	0.499992
	2.08361	2.70029						0.56254	0.320693
	3.38743	2.9407						0.65394	0.587906
	2.38062	1.94113						0.432201	0.744913
	2.00635	2.7639						0.462633	0.740403
	1.46915	3.0676						0.789145	0.476515
	1.74675	2.91208						0.803506	0.565315
	2.13134	2.93926						0.730173	0.244456
	1.79831	4.09137						0.67471	0.261421
	3.16959	4.27498						0.230377	0.288153
	4.04379	3.3031						0.411657	0.527921
	4.19832	2.69459						0.44792	0.35102
	2.09951	2.48312						0.54498	0.25999
	1.92381	4.61543						0.520894	0.341619
	1.88404	1.60171						0.419232	0.384074
	1.67997	2.12216						0.391327	0.293184
	1.66804	1.64006						0.412195	0.452646
	2.75042	2.34261						0.311829	0.453454
	2.31097	3.39436						0.340773	0.490706
	2.36727	1.79969						0.398982	0.542903
		3.00766							0.552598
		2.21811							0.513447
		2.80458							0.679249
		4.43924							0.656386
		2.96541							0.591654
		2.66437							0.636404
		2.18442							0.575618
		3.25235							0.56411

## Sheet: Figure 4
Figure 4b	Nrxn123 triple cKO mice
	vGAT staining signal						vGAT staining area
	PV-Cre-	PV-Cre+		PV-Cre-	PV-Cre+		PV-Cre-	PV-Cre+		PV-Cre-	PV-Cre+
	0.819995	0.843616		1.01063	0.833043		1.1951	1.10231		0.958364	0.718774
	1.01574	0.851643		0.878121	0.968685		0.983384	1.02965		0.954794	0.972377
	0.920146	0.830137		1.12866	1.09187		0.348396	0.709691		1.0933	1.08395
	0.93284	0.867133					0.454738	0.635239
	1.0051	0.823742					1.21865	0.658218
	1.16833	0.791252					1.10844	0.304214
	1.21228	0.823774					1.39983	0.592101
	0.987858	0.947244					0.670966	1.12289
	0.829591	0.919799					0.823614	0.664247
	0.842581	0.951139					0.749507	0.958077
	0.771963	0.906295					1.21851	0.800949
	0.824893	0.932904					0.94739	0.922748
	0.880187	1.07691					1.0739	1.16572
	0.940219	1.04651					0.797458	1.17201
	0.947674	0.88153					1.357	0.622502
	0.963736	1.16284					1.03949	1.17466
	1.21048	1.15442					0.945423	1.39224
	0.979329	1.12153					1.11047	0.839118
	1.09541	1.27909					1.15356	1.60654
	0.898659	0.951833					0.741298	0.86866
	1.27596						1.45433
	1.47703						1.20852
Figure 4b	PtprDFS triple cKO mice
	vGAT staining signal						vGAT staining area
	PV-Cre-	PV-Cre+		PV-Cre-	PV-Cre+		PV-Cre-	PV-Cre+		PV-Cre-	PV-Cre+
	1.005	1.60946		0.818174	1.09675		0.61332	2.00855		0.548664	1.09736
	1.08875	1.45043		0.657588	1.34178		1.18831	1.17042		0.609467	1.41645
	1.13206	1.12971		1.47651	1.16743		0.934154	1.21395		1.51086	1.06253
	0.786862	1.02383		1.0109	1.02945		0.262724	0.673735		1.32357	1.16431
	0.815016	1.02354					0.669074	0.496106
	0.724203	1.09255					0.379909	0.890771
	0.608573	1.03379					0.352423	0.830572
	0.611524	0.660659					0.336298	1.27282
	0.591574	0.884439					0.201764	1.127
	0.768266	1.05907					1.37607	1.28968
	0.686754	1.30091					0.934698	1.14876
	0.646088	1.43306					0.673428	1.27762
	0.603898	1.35055					0.175631	1.01061
	0.587984	1.50372					0.210371	1.35276
	0.637275	1.46962					0.441026	1.25461
	0.637324	1.29479					0.354004	1.58195
	1.72027	1.20212					0.710508	1.03048
	1.41358	1.39069					1.78254	2.46774
	1.44176	1.25149					2.44784	1.92496
	1.42864	1.22087					1.32199	1.11502
	1.52209	1.15548					1.07381	0.914657
	1.47833	1.10465					1.83357	0.693225
	1.41697	1.23952					1.61046	0.829821
	1.43966	1.3948					1.0521	1.58121
	1.42726	1.34534					0.755365	1.23702
	1.01795	0.972987					1.72003	1.06577
	1.32051	0.959229					1.11146	1.11599
	1.34972	0.990498					1.25352	0.888224
	0.748063	1.02414					1.78943	1.45909
	0.844382	0.952061					0.88125	0.978165
	0.804746	1.19813					1.49326	1.14852
	0.783115	1.37064					0.803758	0.985718
	1.21868	0.807679					1.48449	0.811963
		0.975198						1.56355
		0.917292						1.47928
	Kolmogorov-Smirnov **p=0.0016						Kolmogorov-Smirnov *p=0.0197
Figure 4b	Nrxn123-PtprDFS sextuple cKO mice
	vGAT staining signal						vGAT staining area
	PV-Cre-	PV-Cre+		PV-Cre-	PV-Cre+		PV-Cre-	PV-Cre+		PV-Cre-	PV-Cre+
	0.744429	0.70545		0.950662	0.736144		0.640522	0.048552		0.719345	0.220407
	0.745413	0.745205		0.979475	0.804938		0.474897	0.008748		0.632366	0.523195
	0.837268	0.635623		1.07274	0.743762		0.860582	0.003757		1.61159	0.393546
	0.965465	0.678213		0.990338	0.863405		0.456341	0.064045		1.18803	0.673628
	0.966987	0.711104		1.01104			1.4315	0.159205		0.785112
	1.11799	0.697112					0.83309	0.289701
	1.25195	0.737698					0.968364	0.227288
	1.23039	0.751586					0.921102	0.123892
	0.978445	0.755406		Mann-Whitney *p=0.0159			0.27339	0.441337		Mann-Whitney *p=0.0317
	0.807195	0.944042					0.333659	0.837544
	0.811761	0.716843					0.633015	0.323187
	0.998081	0.768065					0.701506	0.658912
	0.969738	0.769246					0.976642	0.351578
	0.82424	0.700582					0.177723	0.323371
	0.764075	0.857906					0.025311	0.57484
	0.836342	1.01699					0.025042	0.907283
	1.0318	0.752078					0.655716	0.396976
	1.16282	0.774361					0.828422	0.382296
	1.26487	0.724604					1.08763	0.434012
	0.9633	0.744533					1.21265	0.4432
	0.990074	0.723234					1.69889	0.311243
	1.06921	0.79703					1.43468	1.07469
	0.971667	0.738396					0.948173	0.278239
	1.02373	0.728059					2.49306	0.452842
	1.02222	0.728314					1.28933	0.421942
	1.04126	0.851365					1.69595	0.816717
	1.04872	0.906198					2.12138	0.975545
	1.12142	1.14599					1.13427	0.851689
	0.986812	1.01991					1.28754	0.898892
	1.45234	0.855387					2.01264	0.2921
	1.02744						1.41562
	0.799468						0.90924
	1.07065						0.422043
	1.26651						1.86798
	1.1093						1.79786
	0.886299						0.636827
	0.882466						1.51489
	0.88056						0.939761
	1.10494						1.88728
	0.946241						0.512355
	1.02847						0.842201
	0.818935						0.624488
	0.924292						1.01451
	1.05088						0.393708
	1.20355						0.221244
	Kolmogorov-Smirnov ***p<0.0001						Kolmogorov-Smirnov ***p<0.0001
Figure 4d	Nrxn123-PtprDFS sextuple cKO mice					Figure 4e	Nrxn123-PtprDFS sextuple cKO mice
	vGAT cluster density						Munc13 cluster density
	PV-Cre-	PV-Cre+		PV-Cre-	PV-Cre+		PV-Cre-	PV-Cre+		PV-Cre-	PV-Cre+
	0.075968	0.034332		0.090431	0.034478		0.090577	0.035062		0.093937	0.035939
	0.108108	0.058437		0.1458	0.073046		0.104456	0.06282		0.131775	0.08634
	0.119065	0.009496		0.105332	0.070611		0.123448	0.010226		0.116728	0.072072
	0.056245	0.046749		0.091161	0.039445		0.053324	0.048941		0.086194	0.04076
	0.092768	0.023375					0.097882	0.022644
	0.04821	0.102995		Mann-Whitney *p=0.0286			0.051132	0.119065		Mann-Whitney p=0.0571
	0.164354	0.085464					0.17531	0.108839
	0.100073	0.092038					0.105186	0.102995
	0.157779	0.054785					0.177502	0.066472
	0.258583	0.029949					0.149744	0.034332
	0.138787	0.078159					0.117604	0.07889
	0.109569	0.06282					0.1271	0.065011
	0.114682	0.070855					0.151936	0.072316
	0.080351	0.013148					0.096421	0.011687
	0.083272	0.01607					0.090577	0.013879
	0.066472	0.049671					0.070124	0.054785
	0.054785	0.050402					0.056976	0.050402
	0.151936	0.067933					0.107378	0.073046
	0.096421						0.105186
	0.086194						0.091308
	Kolmogorov-Smirnov **p=0.0032						Kolmogorov-Smirnov **p=0.001
Figure 4d	Nrxn123-PtprDFS sextuple cKO mice					Figure 4e	Nrxn123-PtprDFS sextuple cKO mice
	vGAT cluster volume						Munc13 cluster volume
	PV-Cre-	PV-Cre+		PV-Cre-	PV-Cre+		PV-Cre-	PV-Cre+		PV-Cre-	PV-Cre+
	0.032367	0.015154		0.02736	0.013442		0.029106	0.026619		0.02591	0.023776
	0.021615	0.019908		0.028427	0.032204		0.02849	0.02691		0.021184	0.033207
	0.037477	0.00603		0.042557	0.013578		0.023558	0.017439		0.030257	0.013574
	0.023741	0.014426		0.01979	0.021307		0.026245	0.019332		0.023644	0.018474
	0.021601	0.011691					0.02215	0.028581
	0.020332	0.036734					0.02165	0.032596
	0.02641	0.044395					0.023525	0.0299
	0.025324	0.02744					0.021007	0.031168
	0.033113	0.027292					0.022534	0.030979
	0.036957	0.02516					0.017205	0.041395
	0.044317	0.009534					0.032274	0.012362
	0.035574	0.007865					0.031813	0.012932
	0.073199	0.015245					0.030294	0.016044
	0.026564	0.019713					0.023786	0.018627
	0.033129	0.015535					0.033115	0.007906
	0.019675	0.011091					0.025645	0.025928
	0.018184	0.023477					0.024737	0.018094
	0.019152	0.028669					0.024098	0.024241
	0.022992						0.021636
	0.018945						0.022102
	Kolmogorov-Smirnov *p=0.0175

## Sheet: Figure 5
Figure 5d	Nrxn123 triple cKO mice			PtprDFS triple cKO mice			Nrxn123-PtprDFS sextuple cKO mice
	rabies tracing			rabies tracing			rabies tracing
	PV-Cre-	PV-Cre+		PV-Cre-	PV-Cre+		PV-Cre-	PV-Cre+
	82	118		119.5	70		154	38.2
	111	141.667		92.5	70		100.667	73.8
	78	77.8		85.5	90.5		186.75	35.0714
	121	122.25		89.3	93.5		219.333	23.1667
		122.5			92		194.333	75.2917
								55.8421
								23.963
								10.0918
							Mann-Whitney **p=0.0016

## Sheet: Figure 6
Figure 6a	Nrxn123 triple cKO mice
	mIPSC frequency			mIPSC amplitude
	PV-Cre-	PV-Cre+		PV-Cre-	PV-Cre+
	7.33333	10.2333		79.8138	133.749
	6.93333	5.93333		65.2088	73.8602
	19.2	12.5333		128.812	87.8041
	10.6	14.5333		78.6161	83.5027
	18	17.7333		57.2879	111.58
	14.6667	9.13333		104.591	73.5773
	19.6333	12.1		128.774	114.501
	12.9333	7.63333		75.3206	112.481
	17.8	15.6667		166.136	96.3264
	10.7667	13.7667		119.776	92.6349
	17	8.4		91.6846	67.4818
	15.7			160.685
	17.1			163.351
Figure 6b	PtprDFS triple cKO mice
	mIPSC frequency			mIPSC amplitude
	PV-Cre-	PV-Cre+		PV-Cre-	PV-Cre+
	11.9	12.2		67.7183	57.2285
	12.2	12.5333		102.878	68.6635
	7.36	16.0333		74.05	97.3593
	12.9	22		63.0664	119.721
	13.2	10.8		49.344	140.768
	19.4667	12.4333		94.4276	149.331
	11.7333	11.6667		115.871	128.716
	18.8	12		88.4	134.826
		11.1			85.0166
		16.1333			70.9317
		14.5			76.7079
Figure 6c	Nrxn123-PtprDFS sextuple cKO mice
	mIPSC frequency			mIPSC amplitude
	PV-Cre-	PV-Cre+		PV-Cre-	PV-Cre+
	13.1333	3.03333		192.301	118.326
	15.8	9.1		66.2037	62.0643
	11.6	2.73333		73.9166	123.019
	9.46667	9.06667		93.8213	61.1082
	16.9667	12.1		93.2719	69.2928
	15.8	4.1		133.737	127.234
		2.86667			85.5528
		2.93333			48.3876
		3.06667			150.36
	Mann-Whitney **p=0.0016
Figure 6d	Nrxn123-PtprDFS sextuple cKO mice
	eIPSC input output curve																						IO slope
		PV-Cre-											PV-Cre+										PV-Cre-	PV-Cre+
	0	152.702	119.316	81.956	52.5889	186.05	92.3349	57.2345	157.084	29.589	31.0205		78.0756	55.1351	121.519	22.3408	72.4882	53.1931	85.9799	75.3221	37.0425		48.93	46.59
	20	88.1458	177.88	209.953	401.359	208.419	94.7582	47.2178	180.42	70.7851	29.9917		113.642	59.4941	65.0673	25.3538	48.5469	137.607	116.653	35.6455	79.5056		59.24	11.15
	40	438.195	510.537	203.666	2120.41	242.492	1023.55	1667.59	1887.59	338.547	1566.08		1209.22	21.9142	131.062	141.907	89.5482	115.911	589.965	33.5165	134.771		29.21	5.587
	60	1493.77	2451.43	617.722	3131.61	2500.19	5896.28	2014.4	3363.91	1247.84	2647.02		2582.85	66.0089	155.103	228.761	73.6311	1956.88	3262.48	173.866	905.653		36.04	4.829
	80	2402.23	2583.9	1880.59	3003.07	3125.21	5036.64	3012.4	4579.32	1669.32	3027.44		3521.76	392.317	231.859	327.071	1884.33	788.352	3224.99	153.08	1156.74		39.92	26.55
	100	5403.98	6581.25	3086.2	3334.63	3572.83	4440.35	2802.53	4803.24	2181.63	3156.49		4281.58	1408.17	798.873	499.994	2691.43	766.158	2892.34	274.766	1504.49		59.2	10.51
																							32.81	37.18
		ANOVA	stimulation ***p<0.0001																				54.15	2.128
			genotype **p=0.0018																				23.52	16.2
			stimulationx genotype ***p<0.0001																				36.72
	eIPSC PPR																						Mann-Whitney **p=0.0057
		PV-Cre-									PV-Cre+
	25	1.09106	1.0645	0.888339	0.888548	0.879431	1.13428	1.01116	0.815408		0.892203	1.16952	1.03476	0.972962	1.09718	0.981058	1.1823	0.964164	0.983573
	50	1.01317	0.999434	0.890552	1.00581	1.06788	1.00608	0.785717	0.923203		0.948485	0.938242	1.02628	1.00563	0.970611	1.03892	1.02227	0.998244	1.05331
	100	0.889847	0.970518	0.904484	0.747333	0.988124	0.718694	0.861005	0.963399		0.953508	0.91635	1.09029	0.939212	1.06154	1.06529	0.939958	0.906346	0.985378
	200	1.12853	1.00452	0.900391	0.649476	0.93202	0.88833	1.06014	0.82723		0.955924	0.882997	1.07387	0.928459	0.870873	1.06605	0.96503	0.905506	0.871759
	500	1.21635	0.8674	0.773587	1.04154	0.853588	0.914846	0.896609	0.985308		0.829827	0.907467	0.916373	0.965464	0.847682	0.935514	0.901484	0.943783	0.969774

## Sheet: Figure S3
Figure S3a	Nrxn123 triple cKO mice
		PV-Cre-						PV-Cre+
	0.333333	1.26965	0.781748	1.3062	1.55935	1.64162		1.51769	1.24593	1.36081	1.5771	0.827952	1.45654	1.83274	0.681434
	0.666667	0.952466	0.572518	0.849594	1.26938	1.30675		1.2652	0.900904	1.22957	1.25422	0.675865	0.858691	1.20581	0.490082
	1	0.856196	0.534908	0.745877	1.09511	0.984381		1.01233	0.7695	1.13312	1.04063	0.632796	0.722456	1.00916	0.454935
	1.33333	0.791248	0.513153	0.67917	0.902337	0.943503		0.948387	0.70254	1.01882	1.05736	0.63004	0.795205	0.896325	0.479669
	1.66667	0.768495	0.487731	0.669148	0.870758	0.837407		0.934444	0.716603	1.05629	0.980962	0.685198	0.695238	0.984163	0.495889
	2	0.772328	0.482949	0.639166	0.931893	0.806017		0.902894	0.650357	0.985777	0.990852	0.620369	0.646178	1.01237	0.472292
	2.33333	0.732415	0.483847	0.701127	0.77062	0.796335		0.944119	0.731763	1.05701	1.04579	0.687648	0.719621	0.914706	0.447479
	2.66667	0.810091	0.440276	0.646286	0.836639	0.785181		0.973679	0.73681	1.18176	0.920339	0.760122	0.683586	0.919311	0.525368
	3	0.783726	0.505803	0.678681	0.860444	0.914101		1.1116	0.777308	1.11882	1.00504	0.788815	0.735929	0.963492	0.48553
	3.33333	0.783408	0.542175	0.751834	0.840182	0.868189		1.07984	0.803048	1.20281	1.0488	0.899035	0.761361	1.13807	0.547601
	3.66667	0.856731	0.659925	0.762419	0.863833	1.00714		1.07405	0.837981	1.16646	1.01372	1.01003	0.830589	1.10913	0.618743
	4	0.896962	0.758182	0.836671	0.985085	1.08596		1.24805	0.894439	1.33886	1.14633	1.14077	0.935436	1.24475	0.612689
	4.33333	0.827834	0.738054	0.890613	1.06269	1.1251		1.21808	0.980938	1.42562	1.15142	1.1504	0.92014	1.2728	0.610974
	4.66667	0.950862	0.79657	0.913491	1.11298	1.21705		1.35142	1.16428	1.66936	1.217	1.18899	0.964715	1.28196	0.638969
	5	0.930694	0.837472	0.935638	1.16006	1.3336		1.36996	1.14167	1.67489	1.17758	1.11598	1.19535	1.35794	0.69649
	5.33333	1.04466	0.791719	0.959111	1.21238	1.29215		1.35147	1.26073	1.76344	1.414	1.11541	1.28269	1.27999	0.772913
	5.66667	1.12224	0.63723	0.96601	1.32393	1.32095		1.41033	1.40786	1.804	1.38024	1.10748	1.31126	1.35113	0.785516
	6	1.13388	0.676891	1.11196	1.32314	1.22832		1.44572	1.3585	2.07625	1.54378	1.1397	1.43056	1.31776	0.833092
	6.33333	1.28541	0.619041	1.11011	1.20912	1.20217		1.58472	1.56185	1.9463	1.34486	1.17595	1.55634	1.35994	0.91928
	6.66667	1.22728	0.616914	1.14991	1.29628	1.1919		1.87977	1.4996	2.11491	1.52831	1.1523	1.70183	1.3654	0.961929
	7	1.28897	0.578598	1.05033	1.2219	1.08926		2.03941	1.76991	1.96115	1.54585	1.24572	1.61536	1.35801	1.01023
	7.33333	1.34473	0.598037	1.09933	1.17086	1.08061		1.87983	1.60673	2.1009	1.59197	1.11674	1.42922	1.10091	0.966535
	7.66667	1.36842	0.541076	1.14685	1.27981	0.986727		1.90716	1.54572	2.04184	1.45356	1.15135	1.35123	1.45182	0.962321
	8	1.28501	0.571804	1.04304	1.2483	0.97901		1.73924	1.52984	1.98159	1.60347	1.12827	1.3898	1.41895	1.04059
	8.33333	1.31133	0.585987	1.03039	1.1292	0.868832		1.78245	1.4125	2.08842	1.57498	1.13316	1.49313	1.40782	1.043
	8.66667	1.2549	0.553498	0.87668	1.07904	0.888713		1.78297	1.44713	1.94762	1.52989	1.09286	1.4163	1.39299	1.07853
	9	1.1461	0.542253	0.959619	1.23312	0.945243		1.77914	1.44654	2.13093	1.59966	1.07555	1.27107	1.50761	1.19108
	9.33333	1.04061	0.494555	0.830775	1.12514	0.826961		1.72681	1.3411	2.07013	1.35232	1.13795	1.48747	1.32887	1.03304
	9.66667	1.08813	0.496662	0.892047	0.988041	0.878168		1.84288	1.29986	1.8367	1.55015	1.169	1.32309	1.26366	1.10054
	10	1.15097	0.496932	0.748349	1.0503	0.809669		1.68936	1.33077	2.09558	1.41293	1.10553	1.33659	1.26638	1.00331
	10.3333	1.0261	0.457742	0.773967	1.00493	0.794448		1.82425	1.31927	1.99401	1.48899	1.01868	1.28354	1.33725	0.945844
	10.6667	1.12946	0.497266	0.828024	0.969334	0.899435		1.75938	1.39287	2.14736	1.46311	1.02407	1.29982	1.27829	0.919659
	11	1.00518	0.502742	0.711089	0.975685	0.805279		1.67723	1.24066	1.93281	1.43106	1.02758	1.16932	1.32452	0.883414
	11.3333	0.94782	0.495678	0.66366	0.94488	0.77581		1.7199	1.13773	2.06738	1.39326	0.969452	1.14841	1.2079	0.933406
	11.6667	0.925099	0.497369	0.658019	0.896201	0.737262		1.64799	1.24836	1.9988	1.32943	1.01249	1.15527	1.11664	0.846885
	12	0.939347	0.484929	0.7217	0.934055	0.918295		1.64315	1.23168	1.88769	1.33836	0.928727	1.02467	1.19895	0.89908
	12.3333	0.891793	0.473809	0.607798	0.93245	0.841869		1.43598	1.16569	1.75755	1.32667	0.933161	1.0174	1.2697	0.749082
	12.6667	1.02942	0.535675	0.687543	0.987174	0.774406		1.46907	1.06457	1.84766	1.30366	0.911483	1.02101	1.10373	0.822753
	13	0.95091	0.496223	0.685722	0.853374	0.848418		1.42114	1.10655	1.66077	1.17584	0.845373	0.99551	1.16643	0.821113
	13.3333	0.85472	0.550895	0.656557	0.912298	0.775718		1.30379	1.06461	1.36728	1.15885	0.881936	0.940034	1.05992	0.743963
	13.6667	0.772806	0.499878	0.658958	0.84823	0.85417		1.42358	1.01132	1.38989	1.14684	0.822505	0.860238	1.07543	0.732566
	14	0.807331	0.502366	0.57345	0.830422	0.733579		1.24014	1.01246	1.35199	1.24342	0.777976	0.901721	1.02761	0.695284
	14.3333	0.809695	0.529775	0.596712	0.792646	0.813674		1.18299	0.918751	1.27342	1.04162	0.723463	0.843637	0.996777	0.639799
	14.6667	0.848976	0.50984	0.60741	0.814858	0.753728		1.19172	0.930507	1.24714	1.01467	0.699707	0.839171	0.952337	0.568954
	15	0.745599	0.487707	0.629716	0.758129	0.660979		1.04842	0.859968	1.28303	0.911255	0.685487	0.776238	0.969514	0.628455
	15.3333	0.75117	0.47757	0.576339	0.79052	0.740217		0.957485	0.761894	1.23841	0.938489	0.718675	0.72776	0.931751	0.55862
	15.6667	0.784043	0.496955	0.562397	0.752396	0.735339		0.954678	0.794793	1.11427	0.921656	0.640738	0.690323	0.868221	0.574024
	16	0.741652	0.515338	0.549045	0.657362	0.736821		0.918196	0.701422	1.09335	0.863193	0.696213	0.692001	0.846328	0.615821
	16.3333	0.702874	0.456155	0.55983	0.776242	0.760779		0.861582	0.744462	1.15816	0.934732	0.716558	0.748952	0.808895	0.630651
	16.6667	0.711945	0.45169	0.604099	0.713363	0.713595		0.87981	0.731283	1.11483	0.841413	0.610755	0.621683	0.78318	0.686852
	17	0.732469	0.469046	0.629716	0.803938	0.758914		0.841116	0.748104	1.04237	0.856238	0.62467	0.723224	0.81901	0.697563
	17.3333	0.760053	0.548323	0.61115	0.770014	0.863635		0.847506	0.74935	1.06722	0.886939	0.645921	0.717096	0.823641	0.686231
	17.6667	0.751441	0.497192	0.628029	0.734744	0.853564		0.916037	0.786469	1.07817	0.906966	0.622023	0.746534	0.804014	0.759005
	18	0.794023	0.462883	0.59196	0.725465	0.915364		0.897352	0.763808	1.08868	0.802564	0.539009	0.69154	0.835522	0.71019
	18.3333	0.807204	0.53974	0.616096	0.708133	0.804618		0.874622	0.675687	1.00806	0.86375	0.606498	0.610822	0.864661	0.633077
	18.6667	0.783796	0.506887	0.592737	0.698256	0.846757		0.794371	0.745224	1.03059	0.777565	0.560101	0.613673	0.838994	0.618665
	19	0.772032	0.454489	0.594745	0.67249	0.754847		0.844027	0.638899	0.884862	0.714604	0.496856	0.549795	0.80469	0.596673
	19.3333	0.739711	0.506482	0.559821	0.630546	0.70518		0.776738	0.692016	0.99962	0.715932	0.530172	0.574157	0.79185	0.528213
	19.6667	0.743151	0.446939	0.56722	0.656433	0.743788		0.800441	0.687625	0.919804	0.742082	0.515346	0.543535	0.746248	0.558417
	20	0.783944	0.457368	0.526008	0.564381	0.654071		0.781391	0.666096	0.894586	0.750663	0.531561	0.599368	0.731909	0.605444
	20.3333	0.723396	0.447604	0.543031	0.607262	0.663993		0.789156	0.628418	0.846809	0.683231	0.486944	0.52975	0.698063	0.555333
	20.6667	0.742969	0.377721	0.506663	0.518497	0.636011		0.754348	0.632381	0.830924	0.680324	0.508374	0.543223	0.655054	0.532631
	21	0.725113	0.438592	0.469922	0.542245	0.6646		0.745344	0.592274	0.787088	0.650008	0.489682	0.535451	0.754353	0.479142
	21.3333	0.654528	0.454851	0.519966	0.565594	0.574671		0.744855	0.585016	0.841458	0.663082	0.493999	0.543694	0.630298	0.49039
	21.6667	0.660703	0.409849	0.526771	0.55417	0.616146		0.712429	0.557515	0.829243	0.644806	0.449144	0.501209	0.659426	0.448955
	22	0.681698	0.402491	0.512601	0.525303	0.576865		0.712332	0.509807	0.775001	0.622778	0.46257	0.500457	0.661815	0.492357
	22.3333	0.678818	0.393463	0.494049	0.564108	0.613087		0.670176	0.588431	0.808572	0.66283	0.479964	0.491754	0.618195	0.501569
	22.6667	0.602406	0.416595	0.494354	0.554805	0.565045		0.700973	0.621249	0.77508	0.610132	0.442087	0.479674	0.673722	0.474301
	23	0.613725	0.403528	0.472698	0.544093	0.590542		0.641186	0.522096	0.804138	0.603588	0.495971	0.488236	0.56167	0.454412
	23.3333	0.613836	0.365074	0.49554	0.543223	0.550555		0.630579	0.525197	0.721431	0.612993	0.403363	0.513299	0.564921	0.435921
	23.6667	0.659463	0.362462	0.431539	0.555104	0.570643		0.663709	0.590536	0.67348	0.545139	0.408988	0.494077	0.573963	0.450335
	24	0.604593	0.378044	0.426515	0.480144	0.546369		0.561804	0.560474	0.718644	0.557	0.402951	0.442486	0.54249	0.442734
	24.3333	0.558471	0.374512	0.441554	0.474886	0.525719		0.624892	0.523489	0.682035	0.520147	0.38846	0.455409	0.545677	0.444666
	24.6667	0.510703	0.369101	0.391914	0.535545	0.507975		0.55297	0.515912	0.650943	0.545186	0.397438	0.47886	0.481068	0.46675
	25	0.589109	0.332414	0.43197	0.512173	0.535866		0.526153	0.429154	0.66332	0.5873	0.395946	0.405727	0.547691	0.414602
	25.3333	0.52627	0.351464	0.381856	0.467338	0.498352		0.558037	0.47364	0.636012	0.54025	0.373574	0.4173	0.536934	0.370858
	25.6667	0.497897	0.321893	0.403306	0.481907	0.505003		0.565098	0.465825	0.667141	0.507484	0.359756	0.361345	0.518964	0.433452
	26	0.535085	0.289754	0.386047	0.471804	0.509628		0.562082	0.437628	0.594314	0.474484	0.363067	0.396795	0.474319	0.416065
	26.3333	0.509402	0.271939	0.402237	0.450304	0.45265		0.568286	0.481339	0.655648	0.496982	0.366066	0.399581	0.473456	0.401671
	26.6667	0.477251	0.290908	0.38364	0.444244	0.465859		0.537523	0.438777	0.621852	0.506392	0.344086	0.379612	0.478847	0.40852
	27	0.506359	0.304396	0.367151	0.414171	0.443825		0.551798	0.449717	0.576669	0.462025	0.372211	0.402229	0.464155	0.367792
	27.3333	0.442491	0.288605	0.356204	0.412645	0.469892		0.48133	0.44092	0.580854	0.510559	0.336451	0.405877	0.529085	0.380985
	27.6667	0.437975	0.314628	0.347705	0.408291	0.432415		0.503824	0.44361	0.58871	0.427744	0.334788	0.394251	0.450308	0.383243
	28	0.479645	0.285944	0.369151	0.42244	0.39659		0.524111	0.436006	0.568738	0.474086	0.353442	0.376301	0.433264	0.364938
	28.3333	0.458635	0.269446	0.365625	0.429265	0.381303		0.494628	0.43866	0.597084	0.467971	0.339649	0.348947	0.426393	0.376653
	28.6667	0.418537	0.279154	0.344929	0.396707	0.451837		0.480854	0.467692	0.534123	0.452438	0.339485	0.350538	0.441899	0.328944
	29	0.463807	0.276775	0.350529	0.40548	0.409124		0.487528	0.409667	0.563915	0.446016	0.33241	0.380188	0.448614	0.373737
	29.3333	0.435559	0.280673	0.348809	0.378274	0.393968		0.49996	0.38637	0.496141	0.435907	0.313621	0.376245	0.431521	0.337798
	29.6667	0.454619	0.266543	0.340153	0.372006	0.421337		0.468744	0.443272	0.499811	0.430437	0.300539	0.370075	0.432965	0.394601
	30	0.427302	0.295354	0.356912	0.411792	0.423604		0.453963	0.381024	0.49939	0.415219	0.312589	0.329312	0.41982	0.368006
	30.3333	0.455163	0.26198	0.326419	0.377147	0.396524		0.479791	0.34806	0.500752	0.449789	0.290068	0.341129	0.413378	0.335038
	30.6667	0.402644	0.276437	0.338244	0.42251	0.392345		0.41796	0.366207	0.505913	0.445465	0.289416	0.368868	0.407311	0.379838
	31	0.422385	0.281342	0.302609	0.413769	0.397358		0.410497	0.393154	0.472125	0.438628	0.290617	0.309456	0.392104	0.348349
	31.3333	0.385285	0.268887	0.323332	0.369325	0.356701		0.43296	0.359171	0.491069	0.41215	0.31861	0.34835	0.356883	0.335917
	31.6667	0.402434	0.238851	0.299991	0.346501	0.362747		0.414996	0.374327	0.482531	0.444727	0.323691	0.362558	0.403853	0.326186
	32	0.383675	0.265881	0.325711	0.372086	0.348062		0.421375	0.373906	0.451164	0.394922	0.331898	0.340283	0.420049	0.362927
	32.3333	0.395652	0.257935	0.29356	0.325683	0.34809		0.360878	0.359286	0.467689	0.412799	0.28052	0.363442	0.377271	0.337075
	32.6667	0.428519	0.245094	0.313794	0.36522	0.329467		0.387652	0.346856	0.452222	0.410953	0.295028	0.341081	0.385243	0.349046
	33	0.386354	0.235646	0.315862	0.327689	0.393991		0.409061	0.338099	0.430506	0.392592	0.297327	0.345055	0.362767	0.326689
	33.3333	0.384052	0.265236	0.305845	0.344661	0.383658		0.382755	0.431453	0.452868	0.384922	0.290363	0.324438	0.353988	0.34922
	33.6667	0.388969	0.25453	0.288153	0.374176	0.322492		0.392411	0.361111	0.440945	0.401374	0.297774	0.333774	0.366838	0.340173
	34	0.393592	0.227323	0.316315	0.346617	0.368016		0.398171	0.331322	0.455512	0.425125	0.292863	0.323835	0.35367	0.32997
	34.3333	0.362941	0.243067	0.299089	0.345697	0.346907		0.373168	0.372536	0.482415	0.395242	0.278283	0.314589	0.358544	0.340177
	34.6667	0.374716	0.238988	0.311516	0.353072	0.333952		0.396892	0.349432	0.435227	0.368117	0.280285	0.343959	0.365058	0.347584
	35	0.367584	0.231479	0.292174	0.356685	0.341815		0.363994	0.33581	0.415467	0.4067	0.278657	0.305548	0.367135	0.343453
	35.3333	0.34544	0.249528	0.302602	0.321494	0.33746		0.38651	0.352908	0.413973	0.395675	0.292143	0.302351	0.401916	0.354918
	35.6667	0.387407	0.24224	0.289583	0.30332	0.346456		0.348448	0.310914	0.419555	0.367932	0.280853	0.293982	0.378551	0.357561
	36	0.38661	0.245041	0.279208	0.323566	0.332829		0.376661	0.315722	0.443764	0.357238	0.25172	0.301245	0.332135	0.293698
	36.3333	0.369404	0.246386	0.309967	0.35977	0.328676		0.415298	0.337093	0.466491	0.348101	0.273567	0.298954	0.357966	0.302806
	36.6667	0.346493	0.220333	0.293474	0.342493	0.353622		0.376727	0.342671	0.401562	0.377726	0.25372	0.300573	0.368015	0.26384
	37	0.382961	0.221726	0.284598	0.337774	0.350224		0.379397	0.350037	0.442299	0.358526	0.281939	0.287867	0.347279	0.285558
	37.3333	0.355287	0.23597	0.307374	0.294497	0.328724		0.364042	0.333399	0.401339	0.319007	0.273624	0.327854	0.368109	0.289409
	37.6667	0.358495	0.21626	0.304279	0.309924	0.349586		0.367659	0.316639	0.433497	0.318204	0.286878	0.335504	0.343412	0.276623
	38	0.347892	0.220936	0.285016	0.326574	0.322918		0.361487	0.33929	0.400766	0.356721	0.247391	0.274738	0.341652	0.310353
	38.3333	0.360097	0.245207	0.316072	0.31856	0.299574		0.367149	0.322306	0.382005	0.342502	0.26784	0.321727	0.363389	0.287864
	38.6667	0.335602	0.242979	0.28908	0.312661	0.308868		0.343531	0.320584	0.409452	0.356279	0.261679	0.310933	0.318108	0.303105
	39	0.346583	0.243329	0.290589	0.334984	0.314866		0.360943	0.307679	0.429291	0.322731	0.257481	0.274144	0.348257	0.284249
	39.3333	0.312868	0.245653	0.26444	0.307273	0.331778		0.369216	0.366084	0.401963	0.348288	0.263515	0.301578	0.312196	0.3072
	39.6667	0.382047	0.239293	0.291239	0.31404	0.318198		0.361719	0.301502	0.389207	0.358523	0.287398	0.28133	0.319722	0.316409
	40	0.34841	0.241921	0.285264	0.289617	0.296378		0.368598	0.338501	0.370397	0.339215	0.243964	0.30693	0.333517	0.324712
	40.3333	0.328467	0.22694	0.286045	0.330155	0.291401		0.364832	0.320338	0.395091	0.325366	0.267533	0.341191	0.335506	0.320078
	40.6667	0.34841	0.241921	0.285264	0.289617	0.296378		0.368598	0.338501	0.370397	0.339215	0.243964	0.30693	0.333517	0.324712
	41	0.342153	0.203133	0.253324	0.289857	0.264818		0.378692	0.316424	0.35473	0.368676	0.244992	0.281727	0.343211	0.282597
	41.3333	0.33213	0.227818	0.266065	0.307471	0.268779		0.339113	0.295221	0.360841	0.349894	0.253158	0.303475	0.290926	0.298817
	41.6667	0.321346	0.212045	0.259259	0.304857	0.289932		0.37851	0.318047	0.361211	0.336521	0.25787	0.299724	0.353437	0.280916
	42	0.316426	0.229807	0.280923	0.300136	0.307011		0.319859	0.304445	0.353093	0.32879	0.268846	0.310308	0.350407	0.302275
	42.3333	0.309062	0.242833	0.260494	0.283298	0.280409		0.337878	0.295603	0.411908	0.318978	0.289297	0.294916	0.337562	0.274407
	42.6667	0.309084	0.222159	0.240671	0.301065	0.280819		0.3157	0.31296	0.377633	0.34627	0.259013	0.290562	0.327338	0.287905
	43	0.30365	0.225873	0.275322	0.308553	0.302752		0.331464	0.298663	0.378331	0.321059	0.275261	0.274627	0.304448	0.273148
	43.3333	0.327747	0.22343	0.272654	0.315256	0.313774		0.3364	0.316176	0.362533	0.32252	0.264514	0.288232	0.333479	0.315026
	43.6667	0.303486	0.231082	0.250992	0.320874	0.299271		0.357932	0.285139	0.397272	0.295307	0.258735	0.28527	0.339766	0.275424
	44	0.323484	0.23131	0.256253	0.310274	0.297219		0.347835	0.311579	0.380835	0.319227	0.276728	0.286657	0.311173	0.302219
	44.3333	0.346938	0.221017	0.260305	0.278843	0.263584		0.34835	0.304631	0.373325	0.347359	0.256338	0.29367	0.333381	0.306797
	44.6667	0.347145	0.226242	0.253599	0.296342	0.285197		0.333491	0.271532	0.401069	0.32921	0.273092	0.287357	0.332591	0.27924
	45	0.270485	0.228898	0.26139	0.264029	0.31668		0.333774	0.290591	0.390365	0.307069	0.25201	0.278102	0.352473	0.300761
	45.3333	0.303027	0.228394	0.259877	0.304572	0.289239		0.352564	0.296622	0.416236	0.348411	0.251354	0.264438	0.341969	0.275025
	45.6667	0.322246	0.231109	0.273438	0.288404	0.26008		0.355124	0.293793	0.398527	0.333905	0.235601	0.293859	0.31795	0.269535
	46	0.318716	0.231447	0.263577	0.308414	0.294107		0.33071	0.292217	0.419968	0.334603	0.242473	0.295571	0.338053	0.292287
	46.3333	0.315341	0.23548	0.261553	0.283667	0.293835		0.330391	0.297669	0.352258	0.360334	0.263962	0.302967	0.325521	0.280777
	46.6667	0.30442	0.213474	0.259035	0.28519	0.292981		0.345409	0.26513	0.379292	0.327037	0.24378	0.295362	0.336711	0.284872
	47	0.32037	0.208971	0.253171	0.271333	0.306605		0.312848	0.300854	0.388016	0.318494	0.240435	0.294866	0.325869	0.272169
	47.3333	0.347105	0.22719	0.292564	0.282549	0.270317		0.354529	0.282554	0.379498	0.350454	0.244634	0.286815	0.368923	0.295309
	47.6667	0.316958	0.222648	0.239132	0.283607	0.305503		0.348856	0.286432	0.406872	0.305393	0.240266	0.257018	0.33813	0.287631
	48	0.311328	0.218944	0.265125	0.292601	0.315049		0.338967	0.315932	0.370478	0.321139	0.265533	0.278594	0.326257	0.298214
	48.3333	0.291423	0.229207	0.255191	0.292656	0.272382		0.333459	0.271161	0.378833	0.334378	0.244821	0.293846	0.334874	0.294295
	48.6667	0.331696	0.230231	0.255943	0.261381	0.285401		0.333	0.289261	0.366633	0.324869	0.272218	0.275048	0.326138	0.268022
	49	0.309717	0.220876	0.265985	0.293837	0.302818		0.342496	0.289239	0.361128	0.317442	0.242879	0.276281	0.310107	0.246522
	49.3333	0.291035	0.22842	0.272066	0.30718	0.289373		0.334189	0.290239	0.354571	0.304276	0.241991	0.288334	0.301581	0.308669
	49.6667	0.350979	0.225936	0.241773	0.306382	0.286766		0.367013	0.294696	0.350851	0.33499	0.252619	0.271043	0.300555	0.290129
	50	0.129367	0.093667	0.1175	0.1329	0.130933		0.154033	0.139633	0.157567	0.174833	0.1115	0.123133	0.1282	0.141667
Figure S3a	PtprDFS triple cKO mice
		PV-Cre-												PV-Cre+
	0.333333	2.16097	1.79913	1.67824	2.16683	1.9721	1.30402	1.26126	2.14612	1.29703	2.13782	2.09919		1.76484	1.61453	1.22938	1.05607	1.10567	2.09321	1.05766	1.41509	1.83959	2.72793	2.06691	2.82911	1.41492
	0.666667	1.3935	1.21849	1.07951	1.30946	1.48972	0.912614	0.978428	1.57659	0.938736	1.45606	1.35349		1.07447	1.12021	0.827152	0.751448	0.842962	1.52529	0.852029	1.08678	1.31321	1.89997	1.36864	2.05452	1.04105
	1	0.982618	0.990596	0.881887	0.991622	1.19975	0.69375	0.861183	1.43125	0.871083	1.30796	1.22471		0.969293	0.957816	0.654522	0.78058	0.659767	1.19394	0.754836	0.945968	1.14183	1.38548	1.10423	1.78229	0.95436
	1.33333	0.972405	0.906456	0.885766	0.825092	1.11087	0.675484	0.650692	1.27587	0.818741	1.09772	1.15275		0.900325	0.87806	0.573279	0.8014	0.636404	1.1633	0.707921	0.843474	1.03813	1.31122	1.00389	1.66372	0.752798
	1.66667	1.06166	0.851909	0.844526	0.758111	1.01968	0.713101	0.6379	1.16741	0.779989	1.06112	0.985206		0.75463	0.819223	0.473855	0.785352	0.582197	1.12311	0.616339	0.712299	0.885527	1.10922	0.905089	1.53484	0.771903
	2	0.971268	0.826453	0.826975	0.791933	0.872481	0.648412	0.587886	1.11631	0.767125	0.911778	0.934012		0.693935	0.834408	0.544091	0.753686	0.646336	1.02832	0.592108	0.691376	0.896411	1.00061	0.77561	1.39913	0.713435
	2.33333	0.955258	0.756159	0.751459	0.794097	0.940604	0.670309	0.655638	1.07729	0.735834	0.915739	0.921819		0.617114	0.793385	0.518809	0.653733	0.625963	0.947516	0.569897	0.648083	0.791554	0.929462	0.715721	1.25811	0.756638
	2.66667	0.989041	0.817002	0.788374	0.692097	0.934434	0.648029	0.640745	0.981972	0.632546	0.831058	0.893382		0.625561	0.75009	0.537773	0.74205	0.537588	1.0635	0.566791	0.648571	0.70152	0.944217	0.70339	1.35736	0.672769
	3	1.01175	0.796999	0.765842	0.732542	0.957825	0.68218	0.643026	1.09814	0.720182	0.865945	0.95391		0.671023	0.700063	0.51095	0.722363	0.645243	0.968922	0.604494	0.650527	0.764362	0.945623	0.714164	1.48546	0.673073
	3.33333	1.01205	0.724159	0.851806	0.646221	0.963898	0.633825	0.613763	0.992835	0.816402	0.90349	0.985148		0.724185	0.807544	0.525152	0.728003	0.640253	0.964021	0.649975	0.674796	0.751361	0.937931	0.693394	1.45805	0.689181
	3.66667	1.03861	0.740216	0.860206	0.693934	1.04383	0.773251	0.639206	1.11142	0.712641	0.86952	0.902587		0.735943	0.744049	0.524946	0.757603	0.626868	1.03457	0.634067	0.658566	0.706256	0.88526	0.683382	1.42718	0.679129
	4	1.15759	0.759247	0.784196	0.744902	1.08164	0.725408	0.712655	1.15775	0.674132	1.0476	0.877931		0.772872	0.795076	0.583477	0.684405	0.638819	0.981882	0.659058	0.653573	0.76044	0.955746	0.720883	1.31428	0.730964
	4.33333	1.15052	0.695269	0.879155	0.699483	1.07691	0.810245	0.5765	1.10551	0.742213	0.985372	0.837077		0.84402	0.794593	0.587911	0.737529	0.633004	1.10154	0.658452	0.73396	0.848332	1.00578	0.797475	1.4096	0.779728
	4.66667	1.18115	0.827494	0.905259	0.72936	1.12033	0.779749	0.701014	1.16839	0.783852	1.06276	0.919955		0.749821	0.811203	0.632437	0.801857	0.751557	1.10484	0.753353	0.734147	0.867547	0.973096	0.899654	1.53392	0.737589
	5	1.02715	0.890392	0.846776	0.736788	1.17661	0.818612	0.721527	1.35357	0.821169	1.01285	1.06776		0.795671	0.852527	0.629735	0.957562	0.707134	0.992231	0.665028	0.740361	0.853969	0.98326	0.867794	1.4896	0.79501
	5.33333	0.999619	0.79095	0.973042	0.790508	1.25961	0.927989	0.741576	1.31289	0.811045	1.06088	0.992344		0.767767	0.972137	0.721546	0.961767	0.830389	0.96679	0.605019	0.791176	0.955694	1.046	0.876229	1.56174	0.849492
	5.66667	0.98918	0.774043	0.931443	0.800495	1.27428	0.959904	0.745572	1.37879	0.904531	1.12805	1.05412		0.690736	0.849315	0.713604	1.00394	0.843673	1.04778	0.702548	0.78788	0.885021	1.04479	0.900857	1.68727	0.852352
	6	1.07034	0.877367	0.855099	0.714229	1.22565	1.06191	0.792869	1.35261	0.862369	1.18327	1.20013		0.760143	0.896348	0.701328	1.07482	0.95191	0.984497	0.666319	0.768317	1.00262	1.16642	0.938476	1.61641	0.84127
	6.33333	1.11719	0.909142	0.833926	0.768743	1.28808	1.08377	0.802013	1.36215	0.892126	1.14529	1.18627		0.773127	1.03375	0.854135	1.07536	0.917744	1.16214	0.685339	0.782665	0.893336	1.14059	0.895613	1.64386	0.90782
	6.66667	1.15651	0.796323	0.873842	0.823221	1.26088	1.05792	0.818256	1.44803	0.90015	1.19682	1.07081		0.75889	1.07118	0.732713	0.977749	0.926062	1.24143	0.732043	0.860666	0.85379	1.12408	0.919556	1.75682	0.851499
	7	1.10376	0.772737	0.928634	0.758	1.32546	1.07284	0.823347	1.40164	0.856614	1.20387	1.14265		0.713203	0.976776	0.718743	1.12194	0.924632	1.18902	0.718322	0.842262	0.851647	1.27243	0.946817	1.68688	0.839625
	7.33333	0.930177	0.847559	0.91487	0.696657	1.43674	0.90054	0.730538	1.4812	0.848189	1.12768	1.16103		0.737838	0.925036	0.820829	1.15639	0.949098	1.3545	0.767444	0.91731	0.877511	1.1488	0.897419	1.7421	0.778816
	7.66667	0.9638	0.771618	0.980849	0.770053	1.45233	1.01387	0.787486	1.46741	0.844831	1.12524	0.992637		0.76031	0.950597	0.731872	1.06804	0.891594	1.28054	0.791284	0.822184	0.79646	1.19135	0.818201	1.79807	0.734092
	8	1.0131	0.768573	0.937537	0.732791	1.53838	1.03092	0.774156	1.37553	0.73955	1.2554	0.991407		0.724503	0.949947	0.656366	1.12815	0.927216	1.22061	0.767225	0.968017	0.837029	1.11936	0.858771	1.64148	0.742709
	8.33333	1.02249	0.789732	0.99396	0.72116	1.38088	0.941624	0.798103	1.29309	0.825043	1.14966	0.994811		0.672484	0.838741	0.697621	1.01513	0.965293	1.31705	0.818536	0.893557	0.828624	1.16758	0.771294	1.77438	0.713141
	8.66667	1.04332	0.728337	0.921714	0.760471	1.56968	0.949691	0.800488	1.40377	0.805606	1.05903	1.06613		0.66693	0.919131	0.645227	1.0352	0.88584	1.36943	0.821754	0.940117	0.75829	1.078	0.72114	1.81226	0.672712
	9	0.983472	0.650185	0.854607	0.687242	1.48237	1.03584	0.767709	1.33937	0.761147	1.12609	1.0281		0.677944	0.827762	0.739524	0.99122	0.938035	1.25416	0.946476	0.861775	0.66711	1.09023	0.762051	1.70099	0.704203
	9.33333	0.976752	0.705942	0.921561	0.757299	1.52129	0.901885	0.818084	1.27882	0.688007	1.1775	1.08868		0.618682	0.858281	0.685223	0.999172	1.01954	1.16302	0.879666	0.830095	0.788457	1.02607	0.786585	1.56553	0.667563
	9.66667	0.968858	0.695337	0.894215	0.72765	1.56612	0.986827	0.657435	1.17398	0.845883	1.21022	0.943735		0.650424	0.927569	0.746803	0.925056	0.886893	1.20501	0.934086	0.818531	0.849871	1.11277	0.747908	1.57066	0.758689
	10	0.912823	0.648775	0.960305	0.791793	1.47038	0.90501	0.74231	1.21599	0.730676	1.23585	1.14803		0.675242	0.952494	0.693914	0.991984	0.985376	1.12471	0.994469	0.828834	0.764707	1.07365	0.738803	1.56101	0.744497
	10.3333	0.922461	0.695652	0.90313	0.798147	1.4447	0.846684	0.692913	1.14601	0.834019	1.19419	0.952317		0.695605	0.929599	0.639229	0.882344	0.89836	1.05529	0.938788	0.816862	0.757852	1.14984	0.769434	1.55058	0.763655
	10.6667	0.928175	0.734637	0.796431	0.800747	1.36164	0.882722	0.750443	1.15359	0.81792	1.1348	1.07243		0.728082	0.893755	0.719141	0.993152	0.831643	1.02844	0.914297	0.782949	0.785539	1.0232	0.742857	1.42511	0.751113
	11	0.816377	0.703416	0.827165	0.841537	1.43928	0.831943	0.725946	1.1385	0.780393	1.14718	0.959338		0.670581	0.81848	0.67499	0.966493	0.787976	1.09892	0.868086	0.740199	0.809417	1.11087	0.689854	1.47517	0.816535
	11.3333	0.856877	0.680166	0.786556	0.841744	1.29073	0.955899	0.840532	1.11183	0.738673	1.21244	1.04011		0.711997	0.855515	0.645328	0.918139	0.852999	1.00044	0.880888	0.70355	0.81156	1.09823	0.712474	1.20887	0.751303
	11.6667	0.773342	0.765069	0.770358	0.753647	1.50307	0.894533	0.788918	1.16892	0.809494	1.19214	0.976232		0.643691	0.807496	0.660072	0.842606	0.818364	1.14854	0.825629	0.702237	0.775609	1.17616	0.764363	1.30887	0.672397
	12	0.834083	0.663522	0.818648	0.676069	1.3026	0.890719	0.824879	1.25257	0.775318	1.04008	1.01279		0.620883	0.930757	0.697392	0.954389	0.799431	1.07428	0.744236	0.683781	0.787218	1.00701	0.758629	1.31255	0.76183
	12.3333	0.783394	0.642962	0.685252	0.770332	1.26412	0.844796	0.827901	1.17507	0.833733	0.995505	0.957612		0.620489	0.78661	0.672236	1.09145	0.900467	1.0339	0.779087	0.692537	0.766801	0.926743	0.746712	1.25923	0.806649
	12.6667	0.805818	0.605401	0.72527	0.696936	1.20822	0.826492	0.714812	1.16841	0.834572	1.10176	0.904225		0.631041	0.873837	0.563027	0.872603	0.929303	1.00659	0.766894	0.742645	0.784009	0.918857	0.745714	1.23039	0.827734
	13	0.77543	0.556461	0.732558	0.651918	1.2285	0.877925	0.686526	1.0945	0.836286	1.01679	0.929418		0.586288	0.844027	0.6102	0.92775	0.894272	0.976392	0.774471	0.730781	0.764549	0.877703	0.722909	1.18761	0.749289
	13.3333	0.708913	0.546171	0.720576	0.655532	1.18218	0.710371	0.681458	1.11991	0.786811	1.05187	0.800058		0.588417	0.854779	0.4738	0.827579	0.757441	1.00166	0.754502	0.694127	0.746882	0.929238	0.792978	1.2346	0.731961
	13.6667	0.736512	0.570396	0.702692	0.608549	1.197	0.799188	0.730545	1.05596	0.75199	0.916848	0.802963		0.531046	0.727034	0.549887	0.90307	0.773962	0.966532	0.670243	0.624741	0.696619	0.845231	0.676402	1.2446	0.742873
	14	0.66602	0.57564	0.726598	0.577241	1.13079	0.724155	0.621677	1.04067	0.720255	0.971065	0.779872		0.548601	0.739825	0.514004	0.866618	0.699706	0.761894	0.668899	0.687028	0.682007	0.874316	0.723597	1.19519	0.697021
	14.3333	0.724718	0.553974	0.666047	0.612807	1.00033	0.779018	0.652626	1.02449	0.714154	0.890531	0.726101		0.513624	0.732104	0.554359	0.762408	0.644505	0.912156	0.586609	0.591068	0.648765	0.882559	0.780296	1.21957	0.689959
	14.6667	0.763645	0.565242	0.631105	0.585047	1.04395	0.641433	0.668535	0.989677	0.656157	0.998375	0.797096		0.540686	0.699643	0.527455	0.757924	0.59455	0.823301	0.565648	0.616789	0.669885	0.882004	0.713253	1.27692	0.647612
	15	0.779773	0.52116	0.709036	0.591664	0.973323	0.612678	0.600284	0.888007	0.690922	0.928566	0.781201		0.498489	0.745958	0.56258	0.764815	0.579166	0.772168	0.651554	0.569702	0.660164	0.731344	0.660856	1.21241	0.650155
	15.3333	0.661163	0.53402	0.711104	0.539895	0.951719	0.637525	0.528789	0.952825	0.731552	0.817828	0.716804		0.488086	0.76271	0.539407	0.649008	0.603518	0.79212	0.591873	0.573693	0.681195	0.83099	0.734665	1.18502	0.582252
	15.6667	0.681247	0.477786	0.670963	0.54943	0.839483	0.674622	0.54692	0.919318	0.637852	0.792543	0.664812		0.509028	0.700791	0.492449	0.641785	0.603048	0.768974	0.630375	0.549314	0.622358	0.736354	0.681758	1.2396	0.637985
	16	0.571519	0.527563	0.635679	0.542331	0.887304	0.708975	0.526768	0.957668	0.687052	0.823725	0.702128		0.449371	0.652478	0.483493	0.659273	0.55163	0.799921	0.540132	0.542417	0.681014	0.752558	0.683878	1.18559	0.607532
	16.3333	0.574283	0.540108	0.58331	0.515225	0.85477	0.698028	0.486764	0.818752	0.648234	0.755067	0.616713		0.442919	0.632787	0.434189	0.69113	0.533067	0.73603	0.493025	0.533194	0.58926	0.724696	0.720235	1.10061	0.55185
	16.6667	0.628236	0.489888	0.58912	0.525752	0.863943	0.637781	0.48437	0.840477	0.619185	0.779072	0.694243		0.520737	0.615448	0.499678	0.666021	0.568587	0.665486	0.489767	0.499113	0.608067	0.710948	0.659756	1.07595	0.545599
	17	0.553903	0.504177	0.578971	0.570689	0.830735	0.621096	0.491084	0.806757	0.606875	0.757061	0.62821		0.530428	0.597156	0.468203	0.63265	0.49245	0.703719	0.523339	0.542427	0.587601	0.673912	0.630098	1.07068	0.516051
	17.3333	0.538226	0.471028	0.560153	0.564087	0.878792	0.61564	0.532941	0.748076	0.611423	0.801267	0.629527		0.525391	0.680217	0.460595	0.649718	0.509062	0.687272	0.4728	0.507179	0.565055	0.707354	0.587605	0.988995	0.49589
	17.6667	0.544996	0.519934	0.547647	0.518703	0.865755	0.595364	0.522641	0.720364	0.601257	0.745242	0.675888		0.502072	0.614303	0.50973	0.658362	0.537556	0.687771	0.50813	0.498246	0.542367	0.644787	0.598287	0.910145	0.538757
	18	0.550135	0.445679	0.549746	0.522401	0.786773	0.627767	0.478778	0.800711	0.613294	0.751522	0.69417		0.496734	0.655049	0.529126	0.656873	0.561066	0.716156	0.544075	0.456158	0.569752	0.657449	0.56578	0.863855	0.529532
	18.3333	0.56418	0.452938	0.521448	0.583645	0.849873	0.656189	0.486471	0.815107	0.651114	0.721813	0.649699		0.472817	0.644937	0.518578	0.653665	0.626094	0.710579	0.612054	0.499163	0.585609	0.699485	0.633651	0.907994	0.581828
	18.6667	0.551921	0.473705	0.512031	0.543281	0.821248	0.638277	0.533689	0.801102	0.589591	0.771012	0.695069		0.503435	0.642799	0.545538	0.750772	0.572462	0.713052	0.593974	0.527478	0.630711	0.705633	0.703214	0.817629	0.543614
	19	0.497172	0.507922	0.521809	0.601895	0.946756	0.611358	0.517041	0.82912	0.616181	0.78852	0.652509		0.484928	0.63745	0.500093	0.729693	0.572837	0.74142	0.593659	0.518121	0.611059	0.598041	0.703198	0.911676	0.558699
	19.3333	0.56177	0.476841	0.496758	0.570108	0.803645	0.631845	0.539407	0.808816	0.60334	0.693623	0.646616		0.448699	0.66686	0.570236	0.725488	0.658852	0.770063	0.547499	0.519883	0.631255	0.697255	0.71887	0.862737	0.561523
	19.6667	0.550358	0.496592	0.45587	0.537887	0.786407	0.615303	0.566177	0.727472	0.644674	0.800812	0.611267		0.435235	0.65425	0.5582	0.736598	0.594818	0.853215	0.618786	0.51422	0.663733	0.664505	0.717147	0.839671	0.604678
	20	0.585127	0.492096	0.519338	0.498774	0.860975	0.639691	0.548486	0.785838	0.661456	0.7861	0.711303		0.471982	0.607632	0.555065	0.71438	0.680237	0.774597	0.581493	0.508318	0.654979	0.689155	0.704388	0.855264	0.55521
	20.3333	0.560807	0.453694	0.561204	0.570435	0.777589	0.599606	0.563322	0.801995	0.638767	0.830482	0.671692		0.527129	0.680633	0.59266	0.815865	0.532416	0.680833	0.651888	0.468869	0.619986	0.676734	0.716062	0.887933	0.553015
	20.6667	0.583627	0.470534	0.494544	0.535609	0.801357	0.496419	0.520136	0.846181	0.612943	0.69628	0.637518		0.423108	0.660013	0.554851	0.671358	0.505095	0.66224	0.51403	0.448727	0.564604	0.637683	0.651708	0.905732	0.49904
	21	0.489951	0.435093	0.483566	0.499152	0.753598	0.531497	0.524583	0.671759	0.630698	0.808687	0.602081		0.440419	0.669163	0.50199	0.736032	0.494421	0.625562	0.553358	0.485954	0.580393	0.65643	0.702783	0.900546	0.54308
	21.3333	0.496606	0.423395	0.48768	0.500799	0.712187	0.544261	0.468778	0.730252	0.586211	0.780235	0.630337		0.4127	0.635829	0.4794	0.656766	0.471079	0.586599	0.489289	0.426223	0.487754	0.61913	0.59468	1.00364	0.586641
	21.6667	0.471786	0.430315	0.476593	0.45073	0.715517	0.520192	0.426281	0.648567	0.604583	0.682599	0.561764		0.465127	0.56151	0.499165	0.645528	0.450001	0.612436	0.492673	0.406531	0.589732	0.637578	0.559577	0.930451	0.500757
	22	0.473891	0.445839	0.460203	0.407497	0.642431	0.482164	0.49227	0.63883	0.545341	0.69324	0.553096		0.434287	0.580979	0.475858	0.625427	0.441925	0.584502	0.529277	0.423182	0.533712	0.612722	0.580312	0.874661	0.473634
	22.3333	0.438279	0.429489	0.4787	0.39472	0.700059	0.504633	0.435322	0.671528	0.530006	0.678055	0.543851		0.397312	0.526317	0.515248	0.586739	0.452538	0.580779	0.504087	0.423734	0.513595	0.629089	0.619291	0.862889	0.477057
	22.6667	0.406885	0.41669	0.432958	0.423181	0.730966	0.426767	0.440119	0.587263	0.494486	0.737908	0.508154		0.445856	0.548484	0.4433	0.636074	0.452662	0.591015	0.487202	0.416753	0.477757	0.587642	0.596172	0.903523	0.447638
	23	0.435191	0.402344	0.398643	0.446822	0.64721	0.433523	0.439873	0.592025	0.515274	0.592973	0.498218		0.358393	0.556058	0.437337	0.615194	0.437585	0.567789	0.447721	0.408631	0.455666	0.546623	0.541735	0.800562	0.477882
	23.3333	0.411427	0.422071	0.448721	0.42766	0.609134	0.459616	0.41107	0.61942	0.52237	0.636791	0.556087		0.395525	0.501771	0.446096	0.533862	0.447206	0.545543	0.430979	0.377385	0.4397	0.538017	0.548174	0.863308	0.440623
	23.6667	0.426838	0.379175	0.427997	0.417623	0.619545	0.46587	0.434741	0.582862	0.489308	0.545573	0.462969		0.385211	0.528888	0.444901	0.599323	0.432774	0.560799	0.444972	0.403007	0.510732	0.576618	0.493053	0.815605	0.436055
	24	0.42521	0.388338	0.45833	0.389416	0.558734	0.459878	0.397053	0.615558	0.46792	0.573392	0.513121		0.371852	0.508429	0.43748	0.531093	0.445048	0.528267	0.435434	0.380187	0.470039	0.529648	0.515384	0.841821	0.444707
	24.3333	0.384829	0.37706	0.429267	0.393118	0.629886	0.453179	0.38578	0.598614	0.465305	0.602838	0.456722		0.393745	0.493151	0.448692	0.559128	0.418424	0.557765	0.46171	0.418309	0.489809	0.498997	0.511789	0.797549	0.473202
	24.6667	0.419805	0.412221	0.417635	0.392045	0.620233	0.443638	0.41118	0.524939	0.498059	0.56993	0.473563		0.407884	0.478928	0.434694	0.595388	0.396138	0.49826	0.419822	0.387751	0.429273	0.503333	0.500779	0.792805	0.435171
	25	0.393662	0.344631	0.434753	0.378448	0.603119	0.404861	0.39672	0.514445	0.512991	0.533361	0.49884		0.401228	0.509263	0.414484	0.507109	0.395668	0.501259	0.477808	0.347329	0.457022	0.517741	0.507752	0.69292	0.425883
	25.3333	0.416225	0.345466	0.394233	0.356787	0.569799	0.389433	0.358858	0.515767	0.409305	0.52662	0.43481		0.334572	0.448944	0.440739	0.486294	0.428813	0.459701	0.395883	0.319985	0.412728	0.509179	0.466615	0.703921	0.361047
	25.6667	0.397262	0.308268	0.387222	0.354076	0.533916	0.40695	0.379929	0.5079	0.445327	0.517763	0.428642		0.355496	0.413051	0.358135	0.487357	0.386488	0.44364	0.3817	0.326294	0.386331	0.464465	0.432476	0.630431	0.376302
	26	0.290327	0.34316	0.349485	0.338866	0.519062	0.409892	0.355294	0.521366	0.380528	0.485846	0.430532		0.332309	0.460207	0.403034	0.444801	0.362491	0.449359	0.400391	0.374105	0.429989	0.446958	0.468467	0.626709	0.35591
	26.3333	0.364565	0.299439	0.401109	0.336658	0.548473	0.388707	0.345957	0.473871	0.405334	0.469763	0.403678		0.3304	0.442984	0.394536	0.513998	0.352946	0.423846	0.385449	0.324645	0.415847	0.486996	0.425464	0.521701	0.354769
	26.6667	0.370911	0.304542	0.361874	0.321134	0.522355	0.381064	0.367022	0.466894	0.388403	0.480622	0.392645		0.34178	0.415755	0.391367	0.445934	0.384427	0.452344	0.399722	0.327796	0.412029	0.460165	0.466444	0.588775	0.365006
	27	0.313533	0.323884	0.36073	0.322012	0.532804	0.38894	0.340991	0.514108	0.393215	0.477032	0.426712		0.326454	0.411794	0.376335	0.473083	0.377489	0.432405	0.384644	0.34559	0.357085	0.461485	0.451326	0.552679	0.361277
	27.3333	0.334573	0.301096	0.357694	0.301589	0.551302	0.365613	0.336003	0.482718	0.413372	0.430382	0.387427		0.339542	0.433124	0.344964	0.438015	0.35272	0.430404	0.403014	0.33141	0.361238	0.468204	0.449431	0.523134	0.339695
	27.6667	0.344917	0.312476	0.344105	0.352616	0.517216	0.388991	0.354954	0.466688	0.368237	0.423807	0.40764		0.30749	0.401262	0.372484	0.443808	0.377835	0.384815	0.358068	0.330884	0.377724	0.46167	0.392364	0.560774	0.336624
	28	0.326403	0.307527	0.319351	0.303561	0.506517	0.357069	0.303182	0.439787	0.4169	0.494953	0.381422		0.309531	0.365512	0.329104	0.393064	0.36774	0.426775	0.357438	0.336453	0.395807	0.416646	0.367155	0.543665	0.378817
	28.3333	0.309633	0.307235	0.362889	0.31755	0.519008	0.356892	0.318825	0.440814	0.380096	0.491043	0.377692		0.319626	0.396873	0.325513	0.448057	0.354173	0.460444	0.385671	0.327515	0.381748	0.456903	0.40833	0.56306	0.344823
	28.6667	0.321149	0.300759	0.380107	0.343894	0.500734	0.356891	0.306012	0.467674	0.378067	0.456013	0.394937		0.285121	0.380255	0.338514	0.412249	0.322524	0.43629	0.348683	0.276523	0.364178	0.422246	0.411541	0.595314	0.334898
	29	0.297596	0.296706	0.348653	0.301468	0.464662	0.349784	0.281867	0.424618	0.351452	0.433592	0.36034		0.295237	0.38651	0.343721	0.417573	0.333037	0.403047	0.362842	0.316817	0.381166	0.427894	0.399409	0.611785	0.366775
	29.3333	0.325391	0.308911	0.359828	0.29094	0.476705	0.345751	0.316895	0.437359	0.362191	0.418846	0.37701		0.300005	0.352546	0.352733	0.446846	0.283478	0.436551	0.322958	0.326195	0.395688	0.456854	0.454477	0.641136	0.345885
	29.6667	0.340864	0.318662	0.325434	0.28461	0.453553	0.331932	0.274209	0.436924	0.382389	0.401925	0.363992		0.289353	0.366349	0.309296	0.491008	0.326421	0.420886	0.367018	0.305877	0.393156	0.402301	0.411381	0.62255	0.339564
	30	0.322773	0.269916	0.324278	0.296533	0.462379	0.33403	0.315776	0.418542	0.407779	0.407743	0.379664		0.338687	0.371353	0.322543	0.401875	0.333693	0.421164	0.35043	0.349544	0.353895	0.390507	0.384518	0.71325	0.350573
	30.3333	0.311616	0.295181	0.303049	0.308204	0.460415	0.375679	0.296317	0.433228	0.345709	0.469322	0.379263		0.315549	0.338161	0.305191	0.379027	0.319483	0.37623	0.320195	0.315984	0.341036	0.424118	0.382278	0.647576	0.347029
	30.6667	0.296404	0.267698	0.285793	0.283295	0.506269	0.313473	0.301757	0.434194	0.340607	0.477672	0.402033		0.307582	0.327123	0.292237	0.401319	0.302945	0.35421	0.345602	0.31343	0.356479	0.398982	0.38967	0.66269	0.332829
	31	0.326382	0.274852	0.313719	0.296465	0.464514	0.314091	0.268214	0.404468	0.326322	0.427029	0.358459		0.301715	0.341678	0.29946	0.379129	0.324971	0.36839	0.354163	0.302065	0.331435	0.35323	0.366107	0.63863	0.30247
	31.3333	0.312303	0.258101	0.302418	0.274297	0.473572	0.315657	0.279883	0.427433	0.322333	0.429262	0.350579		0.287915	0.322618	0.312852	0.358181	0.300206	0.365387	0.345833	0.292597	0.367121	0.382244	0.354529	0.625654	0.307023
	31.6667	0.300527	0.250984	0.317534	0.277142	0.423028	0.318548	0.287507	0.390386	0.310597	0.397223	0.352598		0.288592	0.356361	0.323811	0.364615	0.316281	0.353162	0.354441	0.302355	0.338447	0.39251	0.334566	0.6308	0.291129
	32	0.2831	0.272778	0.310212	0.2667	0.418071	0.301122	0.2612	0.379752	0.317345	0.391878	0.340382		0.309324	0.349248	0.269457	0.345608	0.300976	0.34965	0.360813	0.306532	0.312	0.423341	0.365866	0.601058	0.265878
	32.3333	0.281953	0.281339	0.325668	0.272203	0.454575	0.318955	0.25735	0.393159	0.31723	0.379005	0.319224		0.316566	0.312113	0.289008	0.359737	0.308226	0.360168	0.301473	0.28886	0.323372	0.315856	0.388611	0.57957	0.289848
	32.6667	0.30108	0.262213	0.327857	0.253037	0.412782	0.292532	0.275985	0.368287	0.312437	0.407138	0.379135		0.278953	0.332923	0.294853	0.389859	0.271225	0.346493	0.320805	0.297845	0.323176	0.377384	0.36616	0.559444	0.295573
	33	0.294756	0.27337	0.30773	0.273201	0.412308	0.308184	0.282236	0.372772	0.311265	0.386042	0.301026		0.281541	0.316427	0.297012	0.358411	0.275933	0.35319	0.327288	0.314083	0.300042	0.348096	0.337709	0.547807	0.280802
	33.3333	0.304636	0.242399	0.297692	0.271964	0.441588	0.323099	0.279481	0.377712	0.284856	0.400225	0.317572		0.294392	0.32719	0.29969	0.358432	0.284478	0.362886	0.319681	0.286621	0.309502	0.348318	0.352614	0.510034	0.270111
	33.6667	0.269007	0.283082	0.318914	0.259254	0.469445	0.310169	0.28221	0.366828	0.305077	0.351483	0.351732		0.270494	0.308932	0.286685	0.374029	0.297308	0.324379	0.311239	0.283601	0.302401	0.356688	0.338512	0.47362	0.293886
	34	0.2881	0.238538	0.304719	0.286147	0.399946	0.290441	0.246569	0.401052	0.318091	0.371143	0.303979		0.282495	0.311499	0.298898	0.368168	0.298819	0.352279	0.291517	0.296472	0.298324	0.351043	0.344199	0.450471	0.28644
	34.3333	0.261762	0.246979	0.270565	0.274279	0.420911	0.284836	0.264336	0.38751	0.29614	0.369017	0.318126		0.257677	0.306044	0.290652	0.359822	0.283501	0.337197	0.284942	0.282269	0.313295	0.351951	0.340258	0.433232	0.27918
	34.6667	0.277239	0.272009	0.282253	0.245758	0.439769	0.30918	0.252036	0.332658	0.300431	0.314414	0.315395		0.272455	0.316589	0.280756	0.363465	0.31949	0.338231	0.316479	0.241845	0.324989	0.350019	0.332844	0.397748	0.261548
	35	0.237773	0.270327	0.272875	0.258084	0.399498	0.292421	0.286828	0.364051	0.275541	0.370605	0.294962		0.285147	0.341121	0.26997	0.341358	0.292629	0.34906	0.338497	0.268454	0.301129	0.340855	0.371224	0.406683	0.275888
	35.3333	0.245216	0.252746	0.270852	0.269607	0.412182	0.261826	0.255553	0.361654	0.267532	0.37635	0.285397		0.284068	0.289404	0.27853	0.315459	0.308441	0.367128	0.311893	0.280411	0.297001	0.366781	0.308919	0.44142	0.266662
	35.6667	0.265333	0.246918	0.25719	0.248331	0.384119	0.258554	0.26527	0.390308	0.298174	0.3672	0.2766		0.26971	0.321697	0.252124	0.346101	0.312851	0.354657	0.28591	0.239771	0.31671	0.453669	0.3348	0.466904	0.291218
	36	0.273091	0.258382	0.279792	0.280835	0.395315	0.28394	0.266232	0.391959	0.302621	0.375431	0.310098		0.239861	0.316304	0.270785	0.318036	0.293341	0.355287	0.271001	0.267012	0.311341	0.377817	0.332142	0.486213	0.269981
	36.3333	0.255402	0.248912	0.284487	0.24608	0.413091	0.297266	0.243317	0.366356	0.287057	0.371624	0.314931		0.268108	0.310007	0.275836	0.345326	0.266894	0.313458	0.299565	0.282185	0.295507	0.319411	0.327375	0.521909	0.246014
	36.6667	0.239126	0.234419	0.283706	0.245585	0.395134	0.275307	0.283149	0.34946	0.271488	0.357712	0.326904		0.250714	0.307723	0.268686	0.308519	0.266512	0.381949	0.300152	0.241621	0.296556	0.34944	0.323635	0.531583	0.268728
	37	0.283139	0.256286	0.262111	0.262869	0.379119	0.273676	0.262606	0.348014	0.287163	0.375256	0.290395		0.248305	0.28743	0.285109	0.313637	0.277649	0.335195	0.265682	0.260108	0.310328	0.334819	0.30908	0.551803	0.26593
	37.3333	0.244616	0.248967	0.265493	0.241099	0.357804	0.285432	0.244851	0.345828	0.295007	0.360384	0.271352		0.237156	0.28854	0.278739	0.302745	0.276575	0.345524	0.304941	0.249682	0.293146	0.326969	0.340364	0.594725	0.251474
	37.6667	0.25755	0.247453	0.248376	0.255755	0.367027	0.267119	0.2607	0.343641	0.292828	0.351159	0.284445		0.24308	0.306565	0.269999	0.334263	0.276198	0.321311	0.310129	0.264091	0.293357	0.329193	0.327134	0.58468	0.275522
	38	0.228866	0.236285	0.264506	0.274497	0.299603	0.256703	0.254534	0.344903	0.296369	0.355284	0.279811		0.272892	0.273792	0.277652	0.335471	0.252306	0.33724	0.281725	0.269787	0.314384	0.337223	0.334292	0.559172	0.268774
	38.3333	0.269303	0.266443	0.253702	0.244888	0.387435	0.247369	0.249343	0.352856	0.260141	0.362642	0.288291		0.237289	0.30033	0.26965	0.324938	0.259117	0.297393	0.292708	0.24031	0.276875	0.313332	0.301846	0.605195	0.244202
	38.6667	0.246027	0.24959	0.269333	0.240647	0.393524	0.263556	0.233591	0.341256	0.282911	0.300342	0.307003		0.245304	0.273888	0.274987	0.324355	0.282875	0.304342	0.2891	0.260385	0.293887	0.309446	0.304201	0.583939	0.242847
	39	0.241055	0.230004	0.260642	0.264669	0.342887	0.26323	0.252459	0.325065	0.284306	0.355478	0.286846		0.205565	0.29203	0.254991	0.325247	0.265033	0.293439	0.295181	0.272765	0.308112	0.325737	0.316906	0.558756	0.266117
	39.3333	0.246025	0.244427	0.256335	0.244849	0.3436	0.259814	0.228125	0.333385	0.274985	0.339547	0.30018		0.248872	0.294792	0.247799	0.31227	0.275017	0.260086	0.274293	0.272278	0.313222	0.283596	0.305868	0.579297	0.277996
	39.6667	0.24657	0.243148	0.257896	0.247356	0.360445	0.274401	0.235238	0.322523	0.290906	0.320085	0.291499		0.244347	0.281158	0.26307	0.307755	0.274817	0.289386	0.271327	0.230124	0.298587	0.316154	0.325185	0.539252	0.261485
	40	0.246025	0.235134	0.244938	0.244849	0.320117	0.26323	0.244754	0.313344	0.259902	0.315805	0.307003		0.248872	0.286506	0.229119	0.325247	0.25465	0.260086	0.264107	0.24117	0.260673	0.272549	0.316906	0.579297	0.266117
	40.3333	0.261711	0.262453	0.272707	0.253353	0.342654	0.259418	0.258783	0.306013	0.257919	0.346143	0.297049		0.239144	0.27197	0.241605	0.307821	0.255246	0.330783	0.28553	0.244935	0.308125	0.332224	0.301366	0.517246	0.268013
	40.6667	0.226536	0.228281	0.240518	0.236499	0.357063	0.279296	0.262211	0.321294	0.259154	0.315215	0.276776		0.245464	0.286506	0.266516	0.291899	0.25465	0.333394	0.274852	0.247209	0.291294	0.321547	0.296251	0.462771	0.264856
	41	0.262256	0.235134	0.244938	0.221867	0.320117	0.266345	0.244754	0.313344	0.263627	0.320932	0.291262		0.239186	0.282012	0.229119	0.301047	0.26545	0.300386	0.264107	0.250112	0.293883	0.272549	0.297377	0.427798	0.230412
	41.3333	0.24277	0.223532	0.251224	0.231295	0.3019	0.249341	0.220617	0.312392	0.284962	0.359694	0.275281		0.249029	0.300505	0.261328	0.310864	0.254633	0.279112	0.276686	0.247683	0.260673	0.269815	0.274588	0.38964	0.241861
	41.6667	0.228335	0.242104	0.233265	0.234193	0.351434	0.233231	0.250141	0.308387	0.283059	0.315805	0.284332		0.235079	0.287324	0.252157	0.296271	0.241106	0.299927	0.267826	0.267974	0.276471	0.302989	0.28788	0.399296	0.230899
	42	0.229673	0.231952	0.264025	0.227599	0.33008	0.27456	0.22951	0.334243	0.257948	0.316396	0.274042		0.213542	0.260861	0.277785	0.284861	0.281576	0.308883	0.257665	0.24117	0.282095	0.266171	0.282699	0.383038	0.240236
	42.3333	0.247966	0.224948	0.235951	0.240416	0.322896	0.252408	0.249129	0.294905	0.259902	0.333721	0.282422		0.242368	0.271561	0.264943	0.275668	0.25874	0.281072	0.28214	0.246014	0.26893	0.257091	0.306945	0.332801	0.264057
	42.6667	0.235169	0.243659	0.250425	0.242315	0.326473	0.261324	0.230004	0.319151	0.270594	0.308985	0.256555		0.23275	0.247328	0.236017	0.312054	0.236888	0.302594	0.260853	0.248648	0.280255	0.318544	0.307971	0.349576	0.271301
	43	0.254312	0.251119	0.232715	0.230634	0.335435	0.234602	0.244618	0.321389	0.263593	0.312399	0.269165		0.212701	0.267044	0.23592	0.28929	0.252628	0.296533	0.266459	0.257061	0.267714	0.286223	0.27837	0.365605	0.275839
	43.3333	0.209536	0.247543	0.241133	0.229299	0.313119	0.24893	0.222628	0.331748	0.274391	0.307971	0.261355		0.246651	0.291774	0.229654	0.293652	0.231052	0.28788	0.249577	0.225317	0.254405	0.334969	0.256615	0.433308	0.24381
	43.6667	0.238272	0.235343	0.247918	0.232257	0.31379	0.216364	0.230233	0.310983	0.263142	0.29947	0.24998		0.24933	0.257053	0.263249	0.249376	0.236761	0.277072	0.257599	0.234883	0.279099	0.310375	0.275078	0.46911	0.242203
	44	0.236631	0.217104	0.223549	0.244756	0.28817	0.243253	0.23821	0.317753	0.248956	0.291442	0.25892		0.227014	0.266718	0.272474	0.28032	0.258914	0.299196	0.266516	0.22639	0.256501	0.299995	0.270836	0.471426	0.240726
	44.3333	0.220507	0.234443	0.252176	0.220668	0.320599	0.266909	0.22693	0.306633	0.251391	0.29788	0.272819		0.244324	0.274682	0.256653	0.276141	0.24381	0.289082	0.283211	0.227678	0.264969	0.284007	0.301762	0.487043	0.256815
	44.6667	0.22671	0.244092	0.242818	0.222451	0.338543	0.243743	0.232853	0.337974	0.240278	0.30617	0.246672		0.248007	0.258344	0.245981	0.296463	0.226117	0.292665	0.261545	0.243696	0.265361	0.303765	0.294424	0.505823	0.238822
	45	0.226592	0.212877	0.246702	0.223118	0.309559	0.225878	0.228157	0.299744	0.259539	0.323475	0.260711		0.232646	0.281552	0.252198	0.313095	0.262171	0.28606	0.24368	0.262018	0.26206	0.296532	0.288489	0.500017	0.231052
	45.3333	0.252278	0.213924	0.230504	0.231193	0.322464	0.257949	0.220126	0.30109	0.244612	0.321165	0.242106		0.239388	0.26634	0.257218	0.272816	0.235924	0.272116	0.264411	0.225203	0.260738	0.310632	0.269635	0.520137	0.221967
	45.6667	0.229121	0.229529	0.226006	0.21858	0.314677	0.284634	0.25109	0.28433	0.246025	0.3084	0.25008		0.229424	0.264536	0.251278	0.301548	0.22081	0.243862	0.272204	0.241245	0.254967	0.321974	0.283826	0.48674	0.246116
	46	0.234135	0.235356	0.242578	0.207037	0.321753	0.252025	0.226866	0.293517	0.232727	0.309697	0.256673		0.232736	0.259844	0.242087	0.262259	0.243525	0.293817	0.251405	0.27061	0.280708	0.300258	0.280764	0.521341	0.24714
	46.3333	0.2499	0.226479	0.242103	0.226363	0.331382	0.22844	0.237201	0.278874	0.227901	0.272462	0.271689		0.241648	0.303902	0.251399	0.300155	0.23029	0.264576	0.251329	0.225982	0.245891	0.31599	0.274194	0.53768	0.273133
	46.6667	0.20601	0.227953	0.23948	0.230817	0.306877	0.228316	0.222335	0.274206	0.261773	0.275145	0.301545		0.208121	0.259623	0.232842	0.267632	0.244498	0.274697	0.240485	0.246662	0.25382	0.324151	0.283992	0.526353	0.209219
	47	0.220389	0.237356	0.229313	0.235222	0.315571	0.243789	0.219396	0.272422	0.266717	0.300877	0.275069		0.23313	0.261728	0.239962	0.270643	0.229241	0.28434	0.263767	0.244819	0.241857	0.292421	0.291487	0.534557	0.25006
	47.3333	0.22364	0.246491	0.224185	0.22498	0.328295	0.229389	0.224473	0.280766	0.247829	0.311139	0.258943		0.222041	0.262914	0.24316	0.252838	0.230955	0.262012	0.264917	0.261076	0.271675	0.296214	0.306672	0.500746	0.245582
	47.6667	0.218794	0.236348	0.228525	0.244037	0.314604	0.228672	0.230251	0.289228	0.271271	0.286213	0.281219		0.234628	0.271133	0.255939	0.28602	0.250351	0.276388	0.26633	0.232475	0.262477	0.273558	0.260622	0.506113	0.225644
	48	0.226693	0.232332	0.225271	0.250893	0.293563	0.25271	0.234835	0.305067	0.273224	0.276085	0.255918		0.226772	0.261661	0.23287	0.275239	0.231236	0.263329	0.290198	0.236577	0.241222	0.275624	0.286088	0.467648	0.21278
	48.3333	0.228293	0.227553	0.214301	0.229006	0.35697	0.232084	0.252298	0.271029	0.256306	0.290447	0.300506		0.242401	0.259433	0.261229	0.286993	0.241628	0.260833	0.286609	0.226366	0.263071	0.293869	0.272887	0.429756	0.247227
	48.6667	0.227637	0.239276	0.254188	0.221565	0.313807	0.237025	0.24263	0.297233	0.241722	0.285547	0.271212		0.233785	0.274948	0.237046	0.290796	0.225742	0.263162	0.268969	0.250056	0.266992	0.28653	0.250217	0.430314	0.245035
	49	0.221116	0.230393	0.230797	0.229853	0.333539	0.253937	0.230771	0.315672	0.24761	0.27428	0.271892		0.255095	0.248506	0.23394	0.314519	0.229194	0.290573	0.269741	0.238547	0.242758	0.288872	0.307585	0.388572	0.211912
	49.3333	0.223621	0.233512	0.260494	0.239184	0.324095	0.231886	0.230541	0.307319	0.235181	0.292514	0.268101		0.243	0.243948	0.239429	0.279763	0.238892	0.276076	0.261034	0.252263	0.278086	0.288629	0.304814	0.395119	0.247265
	49.6667	0.21015	0.204047	0.233877	0.213336	0.310234	0.257237	0.236988	0.280833	0.244736	0.302731	0.24479		0.242465	0.254515	0.259253	0.301684	0.226283	0.263911	0.26727	0.235297	0.265965	0.273996	0.266519	0.348388	0.212992
	50	0.090967	0.095267	0.109233	0.094133	0.1207	0.114533	0.1021	0.1388	0.121167	0.1302	0.106467		0.098033	0.120433	0.1233	0.132033	0.107133	0.129667	0.127567	0.112367	0.1085	0.131267	0.121233	0.14	0.112167
Figure S3a	Nrxn123-PtprDFS sextuple cKO mice
		PV-Cre-					PV-Cre+
	0.333333	1.79251	2.31575	2.70723	2.64727		1.53612	1.01191	2.1664	3.07292	2.27872	1.20461	1.15449	1.58142
	0.666667	1.28126	1.35019	1.57826	1.5486		0.966466	0.735135	1.25999	1.89949	1.44414	0.818118	0.73848	1.26259
	1	1.20745	0.990439	1.35762	1.27153		0.811	0.686	1.07132	1.27635	1.1553	0.780366	0.599084	0.961202
	1.33333	1.03254	0.831486	1.28324	0.957305		0.726401	0.634172	0.898757	1.08221	0.847411	0.733274	0.522044	0.860388
	1.66667	0.963934	0.785935	0.997539	0.864733		0.707813	0.587428	0.836193	0.95137	0.956627	0.635484	0.481824	0.785066
	2	0.998261	0.772807	0.961622	0.823871		0.702093	0.679826	0.772266	0.937969	0.84476	0.6226	0.461723	0.783191
	2.33333	0.997334	0.739662	0.923692	0.725709		0.793058	0.701603	0.832907	0.808609	0.828037	0.617795	0.560483	0.932053
	2.66667	0.947797	0.704189	0.826965	0.722533		0.837296	0.720121	0.925606	0.873855	1.00564	0.644987	0.532994	0.878064
	3	0.966829	0.725773	0.906684	0.733117		0.934849	0.86589	0.830707	0.877988	1.10621	0.674221	0.569367	0.913565
	3.33333	0.94424	0.7349	0.851775	0.748821		0.935607	0.929956	0.868101	0.84124	1.02856	0.759554	0.570221	1.01997
	3.66667	1.02585	0.706593	0.857662	0.717961		1.00216	1.08534	0.938491	0.898403	1.05646	0.814879	0.548035	1.00442
	4	1.06414	0.778683	0.840795	0.800121		1.28174	1.27778	0.951905	0.864295	1.1204	0.742652	0.590809	0.961365
	4.33333	1.18398	0.809706	0.850184	0.64947		1.37701	1.20899	1.04022	0.976064	1.25925	0.846766	0.697485	1.09586
	4.66667	1.16187	0.814259	0.88101	0.782456		1.4556	1.35296	1.17258	1.06785	1.33394	0.935616	0.749378	1.22624
	5	1.23413	0.920903	0.925247	0.866347		1.44458	1.3926	1.25849	1.15462	1.44867	1.15428	0.875501	1.41825
	5.33333	1.495	0.799431	1.03597	0.859354		1.72493	1.52758	1.31438	1.10055	1.78503	1.16063	1.02769	1.29716
	5.66667	1.48043	1.01784	0.847792	0.934151		1.59165	1.85038	1.43343	1.3054	1.7987	1.25861	1.0843	1.46667
	6	1.35936	1.16988	0.994837	0.921694		1.8157	1.84338	1.65535	1.33475	1.93301	1.39885	1.21434	1.55796
	6.33333	1.31114	1.17711	1.01188	0.90514		1.93469	1.76977	1.54217	1.40908	2.01721	1.4078	1.1198	1.55756
	6.66667	1.21866	1.23818	1.07695	0.995812		1.954	1.79472	1.81515	1.62438	2.03863	1.47641	1.15959	1.47536
	7	1.37732	1.24642	1.06562	1.02849		1.8943	1.87576	1.57684	1.62192	2.02767	1.70726	1.18714	1.4573
	7.33333	1.20449	1.2597	1.17858	1.14342		2.00879	1.82386	2.00368	1.65083	2.12011	1.77337	1.31474	1.52284
	7.66667	1.20333	1.24144	1.20396	0.969521		1.87198	1.87513	1.83361	1.51914	2.21242	1.68506	1.28524	1.45746
	8	1.15631	1.35227	1.14288	0.919534		1.85815	1.83765	1.82537	1.63942	2.03625	1.7301	1.28363	1.53984
	8.33333	1.08682	1.28362	1.15116	0.885218		1.88482	1.73709	1.75025	1.71459	2.16893	1.67852	1.1649	1.44723
	8.66667	1.15425	1.19179	1.20291	0.99927		1.97793	1.73877	1.65931	1.72448	1.91505	1.58658	1.12453	1.46387
	9	1.14757	1.14026	1.17387	0.946399		1.81328	1.53217	1.67519	1.54614	2.06574	1.71311	1.14823	1.53616
	9.33333	1.07674	1.06835	1.1767	0.851184		1.69678	1.69318	1.54679	1.70736	1.81216	1.52827	1.09369	1.2514
	9.66667	1.03904	0.990897	1.17864	0.97169		1.53267	1.56665	1.61376	1.5685	1.79404	1.60422	1.15726	1.21251
	10	1.07163	1.01556	1.06006	0.913027		1.62401	1.61279	1.56797	1.52448	1.78585	1.30098	1.06849	1.2215
	10.3333	1.14184	0.977118	1.0097	0.902013		1.49784	1.55872	1.44075	1.40094	1.79549	1.4355	1.08783	1.19995
	10.6667	1.14384	0.955545	0.970313	0.867369		1.5442	1.47896	1.30745	1.61184	1.63809	1.53822	0.95578	1.13111
	11	1.03236	0.983884	0.98523	0.906641		1.45245	1.40312	1.28215	1.22185	1.56733	1.33227	0.973648	1.15555
	11.3333	1.09126	0.883071	0.973521	0.905551		1.32099	1.32179	1.41867	1.15519	1.80403	1.43535	0.895607	1.16075
	11.6667	1.10927	0.92939	0.968231	0.89138		1.27306	1.3936	1.19889	1.17379	1.53812	1.31359	0.96468	1.09145
	12	0.936752	0.946681	0.871632	0.920504		1.33642	1.19923	1.24264	1.11427	1.54841	1.18806	0.870005	1.08921
	12.3333	1.07495	0.912357	0.93788	0.802384		1.09562	1.14456	1.10197	1.13044	1.40434	1.27427	0.877734	1.17514
	12.6667	0.968391	0.871819	0.832385	0.765667		1.13444	1.09414	1.1978	1.01258	1.41042	1.23353	0.870932	1.02419
	13	0.93815	0.911642	0.907236	0.783723		1.1549	1.02523	1.11798	1.04086	1.3388	1.18239	0.747569	0.961044
	13.3333	0.915458	0.86251	0.776989	0.690186		1.08496	0.951407	0.974214	1.05991	1.23741	1.05245	0.797959	0.981854
	13.6667	0.932388	0.744674	0.852136	0.769978		1.0974	0.928028	0.958248	0.96738	1.21362	0.975799	0.660122	0.938949
	14	0.901984	0.759373	0.767512	0.68144		0.97654	0.901376	0.981185	0.936617	1.06419	0.981479	0.616005	0.815392
	14.3333	0.89854	0.672887	0.745397	0.675982		1.00685	0.876588	0.938578	0.950437	1.09639	0.948093	0.665937	1.01261
	14.6667	0.817681	0.65396	0.732372	0.641226		1.0097	0.855384	0.889034	0.838535	1.09339	0.917794	0.624079	0.917746
	15	0.837308	0.735199	0.791438	0.618077		0.93709	0.776531	0.883726	0.830147	1.02141	0.852243	0.542453	0.885542
	15.3333	0.79809	0.726877	0.769859	0.537922		0.832416	0.86814	0.927184	0.900178	0.937094	0.791603	0.56853	0.896578
	15.6667	0.841141	0.634446	0.653879	0.621989		0.871594	0.816513	0.859466	0.817389	0.851191	0.874866	0.586884	0.809313
	16	0.834729	0.623213	0.720973	0.562822		0.800425	0.781763	0.821064	0.76881	0.859693	0.7276	0.541817	0.756446
	16.3333	0.798929	0.620128	0.701681	0.536782		0.75839	0.765703	0.776259	0.796014	0.926531	0.763515	0.527352	0.698248
	16.6667	0.868613	0.661094	0.714906	0.572109		0.758548	0.765975	0.784609	0.761622	0.91889	0.725375	0.519045	0.747303
	17	0.875209	0.743273	0.712745	0.615073		0.736081	0.736036	0.711655	0.710267	0.900428	0.770035	0.507839	0.775522
	17.3333	0.85701	0.700497	0.668798	0.598833		0.756707	0.685776	0.73516	0.734015	0.804783	0.813343	0.565858	0.75472
	17.6667	0.960153	0.73515	0.757265	0.604475		0.815312	0.812503	0.782748	0.689639	0.89736	0.782317	0.518356	0.724935
	18	0.914069	0.794679	0.703586	0.551685		0.833816	0.663949	0.716491	0.741345	0.85389	0.780931	0.541958	0.817938
	18.3333	0.915433	0.738609	0.74054	0.575692		0.808096	0.802338	0.735534	0.753846	0.814955	0.776873	0.504988	0.706468
	18.6667	0.854617	0.788621	0.79558	0.556499		0.749324	0.759293	0.761333	0.761244	0.825816	0.831906	0.496546	0.739379
	19	0.823059	0.790873	0.767702	0.570301		0.759696	0.714863	0.725289	0.696365	0.833195	0.77934	0.521992	0.685321
	19.3333	0.872598	0.742964	0.724201	0.532049		0.694773	0.597248	0.703191	0.671493	0.897495	0.763978	0.488159	0.728442
	19.6667	0.839423	0.678201	0.734968	0.573825		0.701412	0.704573	0.752927	0.662993	0.763619	0.726978	0.540178	0.651946
	20	0.824097	0.653118	0.768187	0.488801		0.730499	0.698604	0.690389	0.679222	0.798095	0.722052	0.499461	0.651173
	20.3333	0.801577	0.699266	0.759389	0.535284		0.725284	0.680099	0.626902	0.682141	0.781002	0.71525	0.472672	0.665895
	20.6667	0.81912	0.730155	0.728111	0.499413		0.778849	0.637798	0.623425	0.723931	0.761415	0.679701	0.444551	0.61106
	21	0.736531	0.685086	0.638665	0.487168		0.699479	0.646487	0.600843	0.64789	0.79981	0.630431	0.46991	0.658615
	21.3333	0.831183	0.608936	0.675839	0.496136		0.751916	0.680336	0.618147	0.613742	0.687554	0.62873	0.464959	0.573361
	21.6667	0.780694	0.60956	0.684653	0.494379		0.632492	0.562197	0.618576	0.647865	0.724849	0.607961	0.44437	0.595572
	22	0.702912	0.65803	0.67154	0.520346		0.64705	0.594138	0.574419	0.64559	0.707301	0.591444	0.421614	0.606524
	22.3333	0.753572	0.630855	0.65959	0.475361		0.669301	0.56315	0.55944	0.572395	0.67247	0.613666	0.409113	0.567865
	22.6667	0.729693	0.652978	0.645245	0.489903		0.572519	0.557299	0.572642	0.586908	0.617796	0.580117	0.440567	0.56529
	23	0.686957	0.565608	0.630048	0.429605		0.644295	0.576213	0.562881	0.613732	0.636544	0.610504	0.422671	0.51192
	23.3333	0.710282	0.600327	0.603355	0.446807		0.58208	0.590419	0.588555	0.615237	0.620292	0.548636	0.411233	0.514503
	23.6667	0.721382	0.571488	0.582977	0.463681		0.608958	0.57828	0.531349	0.529735	0.709102	0.589965	0.442154	0.509721
	24	0.65866	0.582704	0.585643	0.441259		0.563803	0.515759	0.526518	0.507442	0.593758	0.482058	0.371786	0.499881
	24.3333	0.635928	0.523774	0.56822	0.410804		0.54333	0.476909	0.479939	0.503485	0.641348	0.549901	0.363172	0.459859
	24.6667	0.65097	0.538291	0.557575	0.413764		0.50733	0.544186	0.557954	0.524037	0.597034	0.516674	0.411618	0.471169
	25	0.6875	0.54494	0.513906	0.39036		0.557224	0.465203	0.488207	0.53155	0.560816	0.537997	0.420767	0.473818
	25.3333	0.564349	0.455546	0.502674	0.371947		0.513372	0.49137	0.534524	0.481761	0.511993	0.487757	0.373354	0.463074
	25.6667	0.60553	0.475616	0.475614	0.412722		0.531081	0.483844	0.43342	0.4535	0.566105	0.47415	0.341746	0.470056
	26	0.599542	0.473161	0.5219	0.378411		0.481956	0.471484	0.442261	0.465523	0.468347	0.470591	0.352007	0.437635
	26.3333	0.58529	0.490857	0.514957	0.400292		0.492942	0.501166	0.419235	0.421809	0.557384	0.459606	0.349449	0.469407
	26.6667	0.522075	0.458449	0.492065	0.398546		0.496345	0.503793	0.451398	0.435354	0.513657	0.44287	0.351512	0.432203
	27	0.587473	0.453946	0.408221	0.371404		0.473232	0.462317	0.463154	0.429665	0.515559	0.430311	0.335333	0.386784
	27.3333	0.524091	0.443981	0.464478	0.391261		0.50266	0.453759	0.456983	0.445515	0.521447	0.42275	0.351083	0.428785
	27.6667	0.562939	0.484757	0.498545	0.353957		0.530797	0.453531	0.450255	0.440256	0.458613	0.477823	0.33024	0.404149
	28	0.497436	0.455225	0.473853	0.372289		0.463539	0.459296	0.408932	0.471525	0.515076	0.421001	0.348773	0.412958
	28.3333	0.49264	0.471109	0.455313	0.361861		0.44907	0.466597	0.396648	0.441766	0.471891	0.463197	0.30739	0.411
	28.6667	0.453781	0.434181	0.429267	0.358747		0.448693	0.454855	0.4221	0.456297	0.449613	0.408671	0.317685	0.402329
	29	0.485944	0.450069	0.439631	0.348746		0.449194	0.464144	0.433347	0.410105	0.466884	0.438595	0.313137	0.380914
	29.3333	0.455193	0.376242	0.404918	0.315034		0.423922	0.409627	0.356719	0.384068	0.461038	0.435178	0.304564	0.420855
	29.6667	0.428804	0.429694	0.454315	0.340021		0.425725	0.415143	0.387692	0.372149	0.479681	0.417213	0.325305	0.38213
	30	0.470835	0.38136	0.417704	0.368457		0.415657	0.430036	0.423338	0.443287	0.445154	0.430858	0.311376	0.413347
	30.3333	0.516056	0.396817	0.420248	0.330756		0.395435	0.431326	0.369142	0.408786	0.430515	0.423992	0.342464	0.363632
	30.6667	0.450493	0.373235	0.436277	0.320702		0.398741	0.383412	0.372018	0.380114	0.406323	0.409761	0.306479	0.406588
	31	0.477461	0.386088	0.455721	0.375476		0.429185	0.429494	0.348548	0.398091	0.43245	0.399334	0.319187	0.391309
	31.3333	0.437676	0.381298	0.428136	0.317868		0.405655	0.426936	0.365913	0.334309	0.45946	0.41218	0.299475	0.378322
	31.6667	0.46675	0.405292	0.385092	0.313431		0.422261	0.401653	0.36144	0.378274	0.418993	0.409626	0.289774	0.363666
	32	0.46945	0.410232	0.370435	0.332628		0.403953	0.380827	0.382996	0.364929	0.417923	0.373741	0.322178	0.396138
	32.3333	0.461029	0.373824	0.42142	0.330085		0.431358	0.373341	0.357982	0.330162	0.418048	0.37801	0.295149	0.358664
	32.6667	0.432862	0.387243	0.387728	0.348083		0.381971	0.38678	0.350895	0.39565	0.405034	0.369981	0.3017	0.357627
	33	0.419917	0.34706	0.372619	0.322858		0.403412	0.352305	0.331044	0.366215	0.399386	0.376409	0.272835	0.36196
	33.3333	0.454257	0.377015	0.376846	0.298175		0.423374	0.39085	0.323481	0.348758	0.390225	0.404173	0.318406	0.36344
	33.6667	0.402966	0.350521	0.33533	0.314046		0.34759	0.3494	0.365838	0.362224	0.395636	0.398337	0.270616	0.371947
	34	0.42286	0.359865	0.373743	0.329139		0.396979	0.360134	0.332283	0.366113	0.419569	0.391404	0.287676	0.329612
	34.3333	0.396574	0.344258	0.344814	0.313639		0.417306	0.342803	0.354988	0.362995	0.365736	0.39255	0.281944	0.351271
	34.6667	0.413894	0.386562	0.341241	0.30857		0.344219	0.361852	0.353494	0.374678	0.409151	0.416601	0.27108	0.354993
	35	0.437584	0.366304	0.374719	0.312837		0.405559	0.365512	0.330255	0.332268	0.386909	0.39484	0.288637	0.385081
	35.3333	0.415714	0.394086	0.345199	0.280615		0.391166	0.377822	0.316374	0.35966	0.418548	0.353309	0.271472	0.354923
	35.6667	0.392801	0.33413	0.350294	0.277024		0.372825	0.340423	0.299156	0.31978	0.370864	0.397373	0.293997	0.338343
	36	0.403297	0.33681	0.359161	0.288505		0.356382	0.371469	0.347639	0.334628	0.391328	0.361727	0.283374	0.323715
	36.3333	0.412044	0.334259	0.374398	0.298233		0.354463	0.362656	0.345146	0.359313	0.406095	0.379773	0.284517	0.356438
	36.6667	0.432928	0.361587	0.321139	0.302924		0.365375	0.359988	0.347767	0.335637	0.372334	0.348484	0.267425	0.352015
	37	0.388286	0.350417	0.327483	0.304183		0.340814	0.335034	0.321276	0.311697	0.359833	0.360256	0.262015	0.340393
	37.3333	0.396021	0.316289	0.359088	0.264352		0.355677	0.325358	0.33516	0.356223	0.334177	0.352888	0.263184	0.370689
	37.6667	0.400163	0.32834	0.350768	0.279329		0.384269	0.34614	0.347452	0.338713	0.334989	0.343674	0.278251	0.319792
	38	0.403015	0.329846	0.357981	0.260091		0.331626	0.328725	0.331959	0.328174	0.356047	0.365854	0.262801	0.318431
	38.3333	0.421245	0.315441	0.337595	0.263137		0.356933	0.321553	0.326148	0.34826	0.364331	0.353882	0.243514	0.331557
	38.6667	0.392432	0.340934	0.300874	0.272782		0.34442	0.35259	0.309237	0.320128	0.352986	0.336597	0.259342	0.342381
	39	0.389552	0.308513	0.316858	0.266709		0.342557	0.31117	0.324113	0.317383	0.364306	0.340901	0.247704	0.313375
	39.3333	0.377477	0.325211	0.344966	0.273839		0.34541	0.334119	0.33402	0.345754	0.385756	0.342093	0.267227	0.324431
	39.6667	0.403597	0.320591	0.35521	0.269173		0.350849	0.346428	0.299495	0.32102	0.380895	0.323021	0.264171	0.319037
	40	0.383803	0.339263	0.317972	0.299418		0.342963	0.320586	0.300719	0.307429	0.355409	0.353536	0.253987	0.307584
	40.3333	0.410236	0.30323	0.335627	0.25878		0.330973	0.32607	0.303944	0.321471	0.354798	0.323477	0.266292	0.320058
	40.6667	0.383803	0.339263	0.317972	0.299418		0.342963	0.320586	0.300719	0.307429	0.355409	0.353536	0.253987	0.307584
	41	0.385363	0.343145	0.313939	0.273086		0.358486	0.336908	0.31758	0.330223	0.347863	0.300913	0.272629	0.324485
	41.3333	0.390542	0.317781	0.334736	0.276493		0.330972	0.299	0.292717	0.286652	0.330699	0.361051	0.271538	0.305318
	41.6667	0.375504	0.291624	0.305525	0.281985		0.322336	0.312797	0.293056	0.304013	0.360825	0.295238	0.300765	0.303869
	42	0.368336	0.326945	0.311952	0.264763		0.334391	0.326826	0.310846	0.309864	0.36201	0.348274	0.262574	0.309066
	42.3333	0.378269	0.3013	0.320123	0.266879		0.319874	0.349597	0.303128	0.283879	0.33832	0.313684	0.269816	0.276195
	42.6667	0.333903	0.319683	0.316529	0.263032		0.33475	0.307845	0.303298	0.310991	0.350896	0.337185	0.27164	0.324054
	43	0.391768	0.302368	0.289744	0.235101		0.326134	0.299894	0.251948	0.319616	0.355196	0.307489	0.261295	0.274518
	43.3333	0.331054	0.312386	0.32441	0.261462		0.329102	0.311219	0.29031	0.335481	0.314768	0.342801	0.252122	0.285851
	43.6667	0.357945	0.291454	0.287815	0.237709		0.299145	0.323193	0.29458	0.295382	0.360233	0.317425	0.239363	0.265931
	44	0.401873	0.328199	0.309641	0.228518		0.315691	0.310057	0.326555	0.332977	0.343179	0.340587	0.241233	0.298998
	44.3333	0.375233	0.282604	0.331211	0.25119		0.313995	0.298349	0.294111	0.308649	0.3432	0.340612	0.260466	0.292802
	44.6667	0.382101	0.311874	0.299289	0.262334		0.320283	0.345699	0.29435	0.306636	0.372702	0.326611	0.250635	0.323929
	45	0.37173	0.303846	0.318606	0.294634		0.335869	0.28865	0.294027	0.285975	0.339223	0.314198	0.260972	0.302434
	45.3333	0.379277	0.310277	0.279554	0.287499		0.367379	0.299152	0.301946	0.315626	0.334657	0.329117	0.266335	0.287497
	45.6667	0.373819	0.302138	0.35065	0.257536		0.341512	0.333552	0.299287	0.326499	0.337613	0.333763	0.259771	0.276405
	46	0.351671	0.293704	0.279385	0.27948		0.344876	0.29032	0.270723	0.298953	0.383912	0.339908	0.278713	0.287179
	46.3333	0.380875	0.331757	0.314552	0.250966		0.302212	0.316827	0.349731	0.304099	0.350869	0.326826	0.231022	0.329402
	46.6667	0.377678	0.307088	0.282019	0.264938		0.311387	0.304952	0.317216	0.320713	0.32072	0.335869	0.240974	0.280653
	47	0.385589	0.330642	0.314265	0.256978		0.336897	0.322276	0.329242	0.31049	0.347288	0.325734	0.249072	0.299341
	47.3333	0.358128	0.28195	0.294863	0.259908		0.335197	0.33097	0.303071	0.29675	0.309451	0.310652	0.243778	0.28102
	47.6667	0.385331	0.283474	0.3068	0.242273		0.312213	0.294406	0.284547	0.298771	0.320038	0.326548	0.249409	0.281741
	48	0.381429	0.291025	0.299859	0.280355		0.369215	0.294561	0.313699	0.268728	0.373966	0.318175	0.249315	0.302973
	48.3333	0.392525	0.291095	0.306065	0.267554		0.342001	0.295454	0.318655	0.265816	0.340801	0.308435	0.254029	0.277484
	48.6667	0.371931	0.266623	0.296759	0.277401		0.313734	0.28409	0.291574	0.287286	0.353897	0.321354	0.251142	0.271418
	49	0.372373	0.297996	0.313014	0.269601		0.317869	0.313444	0.305416	0.266162	0.366406	0.316004	0.255051	0.267076
	49.3333	0.38436	0.302975	0.310454	0.249889		0.307949	0.309205	0.287428	0.307323	0.320872	0.338834	0.237234	0.281787
	49.6667	0.412743	0.292114	0.280694	0.257923		0.303812	0.329893	0.305563	0.292367	0.335503	0.340494	0.262701	0.324764
	50	0.183	0.119133	0.119633	0.1262		0.136367	0.1437	0.1508	0.137033	0.160133	0.142233	0.106267	0.146367
Figure S3b	Nrxn123 triple cKO mice
	stride length						stance length
	forepaw			hindpaw			forepaw			hindpaw
	PV-Cre-	PV-Cre+		PV-Cre-	PV-Cre+		PV-Cre-	PV-Cre+		PV-Cre-	PV-Cre+
	6.36143	6.55333		6.13286	6.10857		3.4375	3.57875		3.81	4.065
	7.25667	5.45714		7.12167	5.5525		3.92571	3.34143		4.49857	4.02
	6.27	7.855		6.29286	7.9075		3.54875	4.282		4.27875	5.086
	7.12167	6.834		6.88571	6.356		3.97857	4.13333		4.46	4.75
	6.40571	5.34833		6.36714	5.23143		3.63625	3.57333		4.4825	4.15857
		6.98286			6.84714			4.01625			4.34875
		5.43125			5.21375			3.45889			4.71556
		6.27			6.76333			3.55143			4.84286
Figure S3b	PtprDFS triple cKO mice
	stride length						stance length
	forepaw			hindpaw			forepaw			hindpaw
	PV-Cre-	PV-Cre+		PV-Cre-	PV-Cre+		PV-Cre-	PV-Cre+		PV-Cre-	PV-Cre+
	8.166	7.44583		7.468	7.10225		4.4468	4.26933		5.069	4.51417
	7.27525	7.27867		6.2992	7.06871		4.02767	4.08217		4.189	4.44033
	6.47014	6.046		6.27586	6.13543		3.63612	3.42714		4.14125	3.997
	7.1608	6.30871		7.09983	6.27971		4.09267	3.80133		4.59443	4.26067
	7.125	8.045		6.85833	8.118		3.60829	4.3038		4.05467	4.6776
	6.39625	7.45025		5.82525	5.305		3.377	4.217		3.7694	4.376
	6.17643	7.04917		6.2465	6.8505		3.46225	3.83475		3.84686	4.41186
	6.91467	6.2036		7.11643	6.017		3.85071	3.5632		4.72043	4.16467
	6.46829	7.11125		6.38529	7.1016		3.58771	3.869		4.08529	4.068
	5.8895	7.4765		5.86133	7.22775		3.6554	4.2536		3.88229	4.5218
	6.12988	5.997		6.12567	5.9564		3.91183	3.703		4.2176	4.085
Figure S3b	Nrxn123-PtprDFS sextuple cKO mice
	stride length						stance length
	forepaw			hindpaw			forepaw			hindpaw
	PV-Cre-	PV-Cre+		PV-Cre-	PV-Cre+		PV-Cre-	PV-Cre+		PV-Cre-	PV-Cre+
	6.35429	6.21		6.25714	6.0125		3.7	3.345		4.3875	3.95125
	6.65571	5.87		6.05625	5.83625		3.54286	3.47333		3.99	4.41778
	6.67833	5.79857		6.6	5.85286		3.65857	3.57625		4.31	5.05667
	6.045	5.4725		6.055	5.53875		3.325	3.65333		4.09667	4.705
	6.71667	5.62125		6.72833	5.83		3.71143	3.54778		4.36571	4.43778
		5.90625			5.6075			3.52556			4.26889
	Mann-Whitney **p=0.0087			Mann-Whitney **p=0.0043

## Sheet: Figure S4
Figure S4b	Nrxn123-PtprDFS sextuple cKO mice						Figure S4c							Figure S4d
	Number of Purkinje cells							Purkinje cell soma size							Calbindin intensity (normalized)
	PV-Cre-	PV-Cre+		PV-Cre-	PV-Cre+			PV-Cre-	PV-Cre+		PV-Cre-	PV-Cre+			PV-Cre-	PV-Cre+		PV-Cre-	PV-Cre+
	3.8982	4.7206		4.26868	4.3426			245.966	144.387		185.14	169.211			0.962329	1.04987		1.00609	1.19336
	4.85987	4.14987		4.23129	3.936			186.997	157.18		207.471	215.952			1.09799	0.955436		0.992557	1.18746
	4.19614	3.85399		3.88072	3.84007			146.666	246.13		191.647	207.422			0.756542	1.4839		1.03497	1.00349
	4.94285	5.57621		4.1796	4.00933			189.944	127.887		213.449	179.022			1.19653	1.00177		0.951914	1.18851
	4.62012	3.60509			4.23437			174.517	162.821			155.381			1.03811	1.0755			0.760976
	4.66962	4.89093						208.458	164.066						1.06887	1.105
	4.14551	3.97316						188.495	150.162						0.832098	1.06733
	3.00631	3.79939						167.925	215.55						1.06131	1.11283
	4.96919	4.35129						157.696	155.703						1.00197	1.29092
	3.19632	3.97614						205.796	173.323						0.98828	1.23447
	4.45137	5.25348						164.085	159.965						1.06294	0.939234
	3.53388	3.96102						279.26	173.352						1.07876	2.00403
	2.69644	2.78629						160.152	318.52						1.12728	1.44454
	5.40281	4.95458						206.448	268.737						1.11238	1.26411
	6.75746	3.36089						199.04	194.482						0.850513	1.86345
	6.29591	4.46263						118.117	190.3						0.857523	1.34297
	3.32502	4.53309						225.607	162.966						0.760186	1.07348
	3.43505	3.91466						193.485	321.63						1.21153	0.693189
	2.91375	3.57453						222.71	144.73						1.04743	0.749665
	3.72128	4.11184						262.425	182.535						0.88741	0.584548
	4.48833	3.74772						255.42	162.827						1.03391	0.967018
	3.26531	4.65828						192.11	226.973						1.14655	1.90407
	3.4382	3.19149						195.91	201.775						1.16442	1.17507
	4.12655	4.07969						191.673	139.583						1.01525	0.698212
	3.96803	3.20068						228.914	162.913						1.32968	0.990467
	3.57696	4.58085						159.903	187.403						0.700053	0.484747
	5.14668	4.2337						154.24	105.13						1.17334	0.759236
	4.29	3.78072						177.49	179.687						0.855363	0.897133
	3.59657	4.70146						182.109	202.954						1.24937	1.95517
	3.46758	3.64454						170.437	195.895						0.963378	1.62829
	3.32373	3.61428						199.913	184.786						0.753367	0.908952
	5.82524	3.02297						176.784	222.583						0.845389	0.892829
	3.93967	3.54183						187.533	209.29						0.797419	0.819887
	2.74386	4.4833						271.557	221.327						0.793723	1.91009
	5.60905	4.88699						139.543	246.065						1.27053	1.11817
	2.90091	4.31448						251.55	210.686						1.28082	1.76708
	4.09524	3.81534						211.06	221.406						1.23184	0.974295
	3.00812	4.77384						199.573	242.44						0.620751	1.34705
	5.31471	3.61359						269.995	177.932						0.774847	1.12483
		3.73018							195.772							0.95968
		3.12476							151.952							0.862731
		3.55655							203.713							0.975111
		3.79424							202.927							0.846085
		5.02934							160.173							0.7066
		3.1744							172.796							0.633234
		4.29							178.757							0.902742
		3.78329							149.346							0.766024
		6.1282							97.7							0.734125
		4.2268							146.887							0.929822
		3.85282							112.032							0.771304
		3.25415							234.477							0.720226
		4.329							142.48							0.853963
		4.2757							159.156							0.591717

## Sheet: Figure S5
Figure S5d	Nrxn123-PtprDFS sextuple cKO mice
	Axon fraction area
	PV-Cre-	PV-Cre+
	0.00051	0.001279
	0.001165	0.00134
	0.000942	0.000774

## Sheet: Figure S6
Figure S6a	Nrxn123-PtprDFS sextuple cKO mice						Figure S6b	Nrxn123-PtprDFS sextuple cKO mice						Figure S6c	Nrxn123-PtprDFS sextuple cKO mice
	vGAT localization count							vGAT radius of gyration							vGAT cluster signal density
	PV-Cre-	PV-Cre+		PV-Cre-	PV-Cre+			PV-Cre-	PV-Cre+		PV-Cre-	PV-Cre+			PV-Cre-	PV-Cre+		PV-Cre-	PV-Cre+
	450.945	235.238		415.276	277.795			154.814	122.311		147.996	115.9			5.42e-05	5.09e-05		5.42346e-05	4.64864e-05
	441.531	314.873		458.215	498.951			141.651	126.446		145.672	146.473			4.02e-05	4.4e-05		5.37265e-05	4.88473e-05
	467.587	243.779		673.16	308.873			165.311	98.595		167.768	117.82			7.02e-05	4.27e-05		5.7249e-05	4.33417e-05
	354.591	241.711		353.791	303.743			141.769	116.388		133.49	135.136			6.1e-05	4.56e-05		5.46457e-05	5.54596e-05
	361.725	353.377						136.437	115.759						4.56e-05	4.93e-05
	358.568	523.4						132.21	156.98						5.91e-05	5.09e-05
	545.109	676.409						154.589	162.824						4.44e-05	5.71e-05
	560.439	488.971						143.457	148.018						4.69e-05	3.92e-05
	511.292	436.808						166.393	134.533						5.38e-05	5.01e-05
	315.668	369.165						131.713	130.01						6.44e-05	4.7e-05
	800.028	263.322						176.834	95.9813						5.27e-05	2.54e-05
	798.947	522.339						160.977	101.024						3.61e-05	2.77e-05
	1058.56	229.622						194.111	127.964						6.09e-05	5.84e-05
	285.757	291.933						145.383	141.121						7.09e-05	5.7e-05
	422.514	237.149						161.535	123.011						6.58e-05	4.82e-05
	348.453	205.618						136.691	110.256						4.55e-05	4.51e-05
	379.81	359.907						130.819	140.968						5.49e-05	5.74e-05
	364.012	359.275						123.671	150.083						5.68e-05	6.4e-05
	348.077							143.655							6.02e-05
	328.606							132.614							5.58e-05
								Kolmogorov-Smirnov **p=0.0051
Figure S6d	Nrxn123-PtprDFS sextuple cKO mice						Figure S6e	Nrxn123-PtprDFS sextuple cKO mice						Figure S6f	Nrxn123-PtprDFS sextuple cKO mice
	Munc13 localization count							Munc13 radius of gyration							Munc13 cluster signal density
	PV-Cre-	PV-Cre+		PV-Cre-	PV-Cre+			PV-Cre-	PV-Cre+		PV-Cre-	PV-Cre+			PV-Cre-	PV-Cre+		PV-Cre-	PV-Cre+
	611.699	584.225		672.685	812.423			144.823	143.472		140.401	138.915			6.16e-05	6.1e-05		5.5128e-05	5.16063e-05
	752.383	685.204		819.116	807.55			145.253	149.649		137.04	155.499			5.33e-05	5.3e-05		4.58761e-05	5.60062e-05
	609.664	981.61		854.415	605.664			138.933	127.083		153.082	117.967			5.46e-05	4.57e-05		5.5779e-05	4.43997e-05
	714.879	596.629		883.142	484.879			137.764	126.878		141.442	130.528			5.75e-05	5.19e-05		5.15626e-05	5.36776e-05
	674.801	1214.45						135.233	147.493						4.87e-05	4.64e-05
	943.153	664.326						138.503	152.825						4.8e-05	5.82e-05
	749.367	989.662						144.238	152.694						4.55e-05	4.76e-05
	1074.8	767.435						135.804	156.543						4.13e-05	5.32e-05
	662.023	789.143						139.278	145.266						4.87e-05	5.88e-05
	666.241	827.183						127.375	170.168						4.59e-05	6.23e-05
	939.577	478.969						155.136	111.669						5.38e-05	4.03e-05
	1016.44	1252.31						154.675	116.194						4.27e-05	2.75e-05
	1069.02	477.442						155.358	127.446						3.98e-05	5.78e-05
	511.977	563.487						143.596	134.651						7.76e-05	5.54e-05
	735.061	256.113						156.647	99.873						6.5e-05	4.09e-05
	781.292	413						149.147	170.731						5.16e-05	6.28e-05
	1147.9	738.47						140.714	123.263						4.94e-05	5.09e-05
	971.804	500.929						138.55	136.381						4.85e-05	5.98e-05
	690.147							134.79							5.57e-05
	824.571							144.01							5.27e-05

[truncated: 1 more sheets: Figure S7]
